# Supplementary material for: Updating the genomic taxonomy and epidemiology of Campylobacter hyointestinalis
Source: Sci Rep. 2018 Feb 5;8:2393. doi: 10.1038/s41598-018-20889-x (PMC5799301; doi:10.1038/s41598-018-20889-x)
Supplement: Supplementary file 2 — Supplementary data S2 [file 41598_2018_20889_MOESM2_ESM.csv]

LIST OF CORE GENES PREDICTED ACROSS NON THERMOPHILIC CAMPYLOBACTERS USING WGMLST PROGRAM GENOME PROFILER. FUNCTIONAL DESCRIPTIONS WERE GENERATED USING EGGNOG_MAPPER
Gene ID	Original Name	Seed Ortholog	evalue	score	Predicted Name	GO terms	KEGG JO	BiGG reactions	tax scope	eggNOG Ogs	best OG	COG Cat	eggNOG HMM Description
gene6	hydrolase; CHH_RS00030	983328.CFV354_0069	1.90E-267	878.7	HYDROLASE		K07023		bactNOG[38]	05QTS@bactNOG,0GC1Y@delNOG,0I2WA@eproNOG,16R7W@proNOG,COG1896@NOG,COG4940@NOG	05QTS|1.31499614212e-160|537.931945801	U	Hydrolase
gene13	GTP-binding protein; CHH_RS00070	983328.CFV354_0075	0	1335.7	TYPA	GO:0005575,GO:0005618,GO:0005623,GO:0005886,GO:0006412,GO:0006950,GO:0008150,GO:0008152,GO:0009058,GO:0009059,GO:0009266,GO:0009409,GO:0009628,GO:0009987,GO:0010467,GO:0016020,GO:0019538,GO:0030312,GO:0034645,GO:0043170,GO:0044237,GO:0044238,GO:0044249,GO:0044260,GO:0044267,GO:0044464,GO:0050896,GO:0071704,GO:0071944,GO:1901576	K06207		bactNOG[38]	05CI3@bactNOG,0GAZD@delNOG,0I2G1@eproNOG,16Q3K@proNOG,COG1217@NOG	05CI3|1.62640470913e-286|954.161621094	T	gtp-binding protein typa
gene63	anaerobic ribonucleoside triphosphate reductase; CHH_RS00320	983328.CFV354_0083	0	1434.7	NRDD		K00527		bactNOG[38]	05CJD@bactNOG,0GAV9@delNOG,16T5N@proNOG,COG1328@NOG	05CJD|4.30179529773e-278|927.510375977	F	(Anaerobic) ribonucleoside-triphosphate reductase
gene68	ribonucleotide-diphosphate reductase subunit beta; CHH_RS00345	983328.CFV354_0090	4.10E-229	754.9	NRDB	GO:0003674,GO:0003824,GO:0004748,GO:0006139,GO:0006163,GO:0006220,GO:0006725,GO:0006753,GO:0006793,GO:0006796,GO:0006807,GO:0008150,GO:0008152,GO:0009058,GO:0009117,GO:0009165,GO:0009262,GO:0009263,GO:0009265,GO:0009394,GO:0009987,GO:0016491,GO:0016725,GO:0016728,GO:0018130,GO:0019438,GO:0019637,GO:0019692,GO:0034641,GO:0034654,GO:0044237,GO:0044238,GO:0044249,GO:0044271,GO:0044281,GO:0044710,GO:…	K00526	RNDR1,RNDR2,RNDR3,RNDR4	bactNOG[38]	05E05@bactNOG,0GB7J@delNOG,0I2KR@eproNOG,16R22@proNOG,COG0208@NOG	05E05|4.49855432067e-110|370.929443359	F	Provides the precursors necessary for DNA synthesis. Catalyzes the biosynthesis of deoxyribonucleotides from the corresponding ribonucleotides (By similarity)
gene78	30S ribosomal protein S10; CHH_RS00395	983328.CFV354_0094	3.60E-65	212.9	RPSJ	GO:0003674,GO:0003735,GO:0005198,GO:0005575,GO:0005618,GO:0005622,GO:0005623,GO:0005737,GO:0005829,GO:0005840,GO:0005886,GO:0006412,GO:0008150,GO:0008152,GO:0009058,GO:0009059,GO:0009987,GO:0010467,GO:0015935,GO:0016020,GO:0019538,GO:0022626,GO:0022627,GO:0030312,GO:0030529,GO:0032991,GO:0034645,GO:0040007,GO:0043170,GO:0043226,GO:0043228,GO:0043229,GO:0043232,GO:0044237,GO:0044238,GO:0044249,GO:…	K02946		bactNOG[38]	08Z10@bactNOG,0GER4@delNOG,0I3WV@eproNOG,17CDQ@proNOG,COG0051@NOG	08Z10|3.87753598908e-46|158.875183105	J	Involved in the binding of tRNA to the ribosomes (By similarity)
gene79	50S ribosomal protein L3; CHH_RS00400	983328.CFV354_0095	3.70E-121	398.3	RPLC	GO:0003674,GO:0003735,GO:0005198,GO:0005575,GO:0005622,GO:0005623,GO:0005737,GO:0005829,GO:0005886,GO:0006412,GO:0008150,GO:0008152,GO:0009058,GO:0009059,GO:0009893,GO:0009987,GO:0010467,GO:0010468,GO:0010604,GO:0016020,GO:0019219,GO:0019222,GO:0019538,GO:0031323,GO:0031325,GO:0034645,GO:0040007,GO:0043170,GO:0044087,GO:0044237,GO:0044238,GO:0044249,GO:0044260,GO:0044267,GO:0044424,GO:0044444,GO:…	K02906		bactNOG[38]	05EEE@bactNOG,0GAVJ@delNOG,0I2MM@eproNOG,16SCH@proNOG,COG0087@NOG	05EEE|6.8686623733e-55|189.789138794	J	One of the primary rRNA binding proteins, it binds directly near the 3'-end of the 23S rRNA, where it nucleates assembly of the 50S subunit (By similarity)
gene80	50S ribosomal protein L4; CHH_RS00405	983328.CFV354_0096	1.30E-128	422.4	RPLD	GO:0003674,GO:0003735,GO:0005198,GO:0005575,GO:0005622,GO:0005623,GO:0005737,GO:0005829,GO:0005886,GO:0006412,GO:0008150,GO:0008152,GO:0009058,GO:0009059,GO:0009987,GO:0010467,GO:0016020,GO:0019538,GO:0034645,GO:0040007,GO:0043170,GO:0044237,GO:0044238,GO:0044249,GO:0044260,GO:0044267,GO:0044424,GO:0044444,GO:0044464,GO:0071704,GO:0071944,GO:1901576	K02926		bactNOG[38]	06U5A@bactNOG,0GATK@delNOG,0I3BG@eproNOG,16PQP@proNOG,COG0088@NOG	06U5A|3.63434692865e-68|233.525604248	J	One of the primary rRNA binding proteins, this protein initially binds near the 5'-end of the 23S rRNA. It is important during the early stages of 50S assembly. It makes multiple contacts with different domains of the 23S rRNA in the assembled 50S subunit and ribosome (By similarity)
gene81	50S ribosomal protein L23; CHH_RS00410	983328.CFV354_0097	9.20E-58	183.5	RPLW		K02892		bactNOG[38]	05KZZ@bactNOG,0GFN5@delNOG,0I41M@eproNOG,17G1Y@proNOG,COG0089@NOG	05KZZ|1.10644485275e-49|169.625411987	J	One of the early assembly proteins it binds 23S rRNA. One of the proteins that surrounds the polypeptide exit tunnel on the outside of the ribosome. Forms the main docking site for trigger factor binding to the ribosome (By similarity)
gene82	50S ribosomal protein L2; CHH_RS00415	553219.CAMSH0001_1273	4.30E-173	570.5	RPLB	GO:0003674,GO:0003735,GO:0005198,GO:0005488,GO:0005575,GO:0005622,GO:0005623,GO:0005737,GO:0005840,GO:0005886,GO:0006412,GO:0008150,GO:0008152,GO:0008270,GO:0009058,GO:0009059,GO:0009987,GO:0010467,GO:0015934,GO:0016020,GO:0019538,GO:0030529,GO:0032991,GO:0034645,GO:0040007,GO:0043167,GO:0043169,GO:0043170,GO:0043226,GO:0043228,GO:0043229,GO:0043232,GO:0044237,GO:0044238,GO:0044249,GO:0044260,GO:…	K02886		bactNOG[38]	05CFD@bactNOG,0GAJH@delNOG,0I363@eproNOG,16PRR@proNOG,COG0090@NOG	05CFD|5.40473120852e-134|448.628051758	J	One of the primary rRNA binding proteins. Required for association of the 30S and 50S subunits to form the 70S ribosome, for tRNA binding and peptide bond formation. It has been suggested to have peptidyltransferase activity
gene83	30S ribosomal protein S19; CHH_RS00420	360104.CCC13826_2325	1.90E-61	200.6	RPSS	GO:0003674,GO:0003735,GO:0005198,GO:0005575,GO:0005623,GO:0005886,GO:0006412,GO:0008150,GO:0008152,GO:0009058,GO:0009059,GO:0009987,GO:0010467,GO:0016020,GO:0019538,GO:0034645,GO:0040007,GO:0043170,GO:0044237,GO:0044238,GO:0044249,GO:0044260,GO:0044267,GO:0044464,GO:0071704,GO:0071944,GO:1901576	K02965		bactNOG[38]	05K7S@bactNOG,0GEM6@delNOG,0I3UC@eproNOG,17C5Q@proNOG,COG0185@NOG	05K7S|2.24055420173e-46|160.566726685	J	Protein S19 forms a complex with S13 that binds strongly to the 16S ribosomal RNA (By similarity)
gene84	50S ribosomal protein L22; CHH_RS00425	983328.CFV354_0100	3.00E-67	219.9	RPLV	GO:0003674,GO:0003735,GO:0005198,GO:0005575,GO:0005618,GO:0005623,GO:0006412,GO:0008150,GO:0008152,GO:0009058,GO:0009059,GO:0009987,GO:0010467,GO:0019538,GO:0030312,GO:0034645,GO:0040007,GO:0043170,GO:0044237,GO:0044238,GO:0044249,GO:0044260,GO:0044267,GO:0044464,GO:0071704,GO:0071944,GO:1901576	K02890		bactNOG[38]	05KAP@bactNOG,0GEMQ@delNOG,0I3UR@eproNOG,17C3B@proNOG,COG0091@NOG	05KAP|7.14493967705e-46|160.135787964	J	The globular domain of the protein is located near the polypeptide exit tunnel on the outside of the subunit, while an extended beta-hairpin is found that lines the wall of the exit tunnel in the center of the 70S ribosome (By similarity)
gene85	30S ribosomal protein S3; CHH_RS00430	983328.CFV354_0101	9.10E-148	486.6	RPSC	GO:0003674,GO:0003735,GO:0005198,GO:0005575,GO:0005618,GO:0005622,GO:0005623,GO:0005737,GO:0005829,GO:0005840,GO:0005886,GO:0006412,GO:0008150,GO:0008152,GO:0009058,GO:0009059,GO:0009987,GO:0010467,GO:0015935,GO:0016020,GO:0019538,GO:0022626,GO:0022627,GO:0030312,GO:0030529,GO:0032991,GO:0034645,GO:0040007,GO:0043170,GO:0043226,GO:0043228,GO:0043229,GO:0043232,GO:0044237,GO:0044238,GO:0044249,GO:…	K02982		bactNOG[38]	05CKE@bactNOG,0GBAW@delNOG,0I37V@eproNOG,16Q16@proNOG,COG0092@NOG	05CKE|6.04958097605e-100|336.244903564	J	Binds the lower part of the 30S subunit head. Binds mRNA in the 70S ribosome, positioning it for translation (By similarity)
gene86	50S ribosomal protein L16; CHH_RS00435	983328.CFV354_0102	4.40E-93	305.1	RPLP	GO:0003674,GO:0003735,GO:0005198,GO:0005575,GO:0005623,GO:0005886,GO:0006412,GO:0008150,GO:0008152,GO:0009058,GO:0009059,GO:0009987,GO:0010467,GO:0016020,GO:0019538,GO:0034645,GO:0040007,GO:0043170,GO:0044237,GO:0044238,GO:0044249,GO:0044260,GO:0044267,GO:0044464,GO:0071704,GO:0071944,GO:1901576	K02878		bactNOG[38]	08R70@bactNOG,0GDZ0@delNOG,0I3P7@eproNOG,179Q0@proNOG,COG0197@NOG	08R70|6.52103259358e-63|213.678329468	J	Binds 23S rRNA and is also seen to make contacts with the A and possibly P site tRNAs (By similarity)
gene87	50S ribosomal protein L29; CHH_RS00440	983328.CFV354_0103	2.40E-32	99.5	RPMC		K02904		bactNOG[38]	084HJ@bactNOG,0GGRF@delNOG,0I4KN@eproNOG,17KN2@proNOG,COG0255@NOG	084HJ|7.06308626956e-31|108.95955658	J	50s ribosomal protein l29
gene88	30S ribosomal protein S17; CHH_RS00445	983328.CFV354_0104	4.70E-54	175.8	RPSQ	GO:0003674,GO:0003735,GO:0005198,GO:0005575,GO:0005623,GO:0005886,GO:0006412,GO:0008150,GO:0008152,GO:0009058,GO:0009059,GO:0009987,GO:0010467,GO:0016020,GO:0019538,GO:0034645,GO:0040007,GO:0043170,GO:0044237,GO:0044238,GO:0044249,GO:0044260,GO:0044267,GO:0044464,GO:0071704,GO:0071944,GO:1901576	K02961		bactNOG[38]	05K87@bactNOG,0GFNS@delNOG,17FCF@proNOG,COG0186@NOG	05K87|1.30917515072e-30|109.446159363	J	One of the primary rRNA binding proteins, it binds specifically to the 5'-end of 16S ribosomal
gene89	50S ribosomal protein L14; CHH_RS00450	983328.CFV354_0105	2.60E-76	249.8	RPLN	GO:0003674,GO:0003676,GO:0003723,GO:0003735,GO:0005198,GO:0005488,GO:0005575,GO:0005622,GO:0005623,GO:0005737,GO:0005829,GO:0005840,GO:0005886,GO:0006412,GO:0008150,GO:0008152,GO:0009058,GO:0009059,GO:0009987,GO:0010467,GO:0015934,GO:0016020,GO:0019538,GO:0019843,GO:0022625,GO:0022626,GO:0030529,GO:0032991,GO:0034645,GO:0040007,GO:0043170,GO:0043226,GO:0043228,GO:0043229,GO:0043232,GO:0044237,GO:…	K02874		bactNOG[38]	08UNN@bactNOG,0GDUU@delNOG,179M9@proNOG,COG0093@NOG	08UNN|7.80720900588e-64|216.463256836	J	Binds to 23S rRNA. Forms part of two intersubunit bridges in the 70S ribosome (By similarity)
gene90	50S ribosomal protein L24; CHH_RS00455	983328.CFV354_0106	1.70E-43	142.2	RPLX	GO:0003674,GO:0003735,GO:0005198,GO:0005575,GO:0005618,GO:0005622,GO:0005623,GO:0005737,GO:0006412,GO:0008150,GO:0008152,GO:0009058,GO:0009059,GO:0009295,GO:0009987,GO:0010467,GO:0019538,GO:0030312,GO:0034645,GO:0040007,GO:0043170,GO:0044237,GO:0044238,GO:0044249,GO:0044260,GO:0044267,GO:0044424,GO:0044464,GO:0071704,GO:0071944,GO:1901576	K02895		bactNOG[38]	05KAR@bactNOG,0GFNW@delNOG,0I49W@eproNOG,17G2Z@proNOG,COG0198@NOG	05KAR|3.43172477455e-28|100.953384399	J	One of the proteins that surrounds the polypeptide exit tunnel on the outside of the subunit (By similarity)
gene91	50S ribosomal protein L5; CHH_RS00460	983328.CFV354_0107	3.00E-114	375.4	RPLE	GO:0003674,GO:0003735,GO:0005198,GO:0005575,GO:0005623,GO:0005886,GO:0006412,GO:0008150,GO:0008152,GO:0009058,GO:0009059,GO:0009987,GO:0010467,GO:0016020,GO:0019538,GO:0022613,GO:0034645,GO:0040007,GO:0042254,GO:0043170,GO:0044085,GO:0044237,GO:0044238,GO:0044249,GO:0044260,GO:0044267,GO:0044464,GO:0071704,GO:0071840,GO:0071944,GO:1901576	K02931		bactNOG[38]	05CW6@bactNOG,0GAZQ@delNOG,0I398@eproNOG,16PW3@proNOG,COG0094@NOG	05CW6|7.48032947e-79|266.770446777	J	This is 1 of the proteins that binds and probably mediates the attachment of the 5S RNA into the large ribosomal subunit, where it forms part of the central protuberance. In the 70S ribosome it contacts protein S13 of the 30S subunit (bridge B1b), connecting the 2 subunits
gene92	30S ribosomal protein S14; CHH_RS00465	983328.CFV354_0108	2.10E-40	130.4	RPSZ		K02954		bactNOG[38]	082QR@bactNOG,0GGWF@delNOG,16X1G@proNOG,COG0199@NOG	082QR|5.87490226993e-32|112.495170593	J	Binds 16S rRNA, required for the assembly of 30S particles and may also be responsible for determining the conformation of the 16S rRNA at the A site (By similarity)
gene93	30S ribosomal protein S8; CHH_RS00470	983328.CFV354_0109	3.00E-82	269.4	RPSH	GO:0003674,GO:0003735,GO:0005198,GO:0005575,GO:0005622,GO:0005623,GO:0005737,GO:0005829,GO:0005840,GO:0006412,GO:0008150,GO:0008152,GO:0009058,GO:0009059,GO:0009987,GO:0010467,GO:0015935,GO:0019538,GO:0022626,GO:0022627,GO:0030529,GO:0032991,GO:0034645,GO:0040007,GO:0043170,GO:0043226,GO:0043228,GO:0043229,GO:0043232,GO:0044237,GO:0044238,GO:0044249,GO:0044260,GO:0044267,GO:0044391,GO:0044422,GO:…	K02994		bactNOG[38]	08UJY@bactNOG,0GEVI@delNOG,0I3SN@eproNOG,179ZI@proNOG,COG0096@NOG	08UJY|2.31335389629e-50|174.455459595	J	One of the primary rRNA binding proteins, it binds directly to 16S rRNA central domain where it helps coordinate assembly of the platform of the 30S subunit (By similarity)
gene94	50S ribosomal protein L6; CHH_RS00475	983328.CFV354_0111	4.50E-110	361.6	RPLF	GO:0003674,GO:0003735,GO:0005198,GO:0005575,GO:0005618,GO:0005623,GO:0005886,GO:0006412,GO:0008150,GO:0008152,GO:0009058,GO:0009059,GO:0009987,GO:0010467,GO:0016020,GO:0019538,GO:0030312,GO:0034645,GO:0040007,GO:0043170,GO:0044237,GO:0044238,GO:0044249,GO:0044260,GO:0044267,GO:0044464,GO:0071704,GO:0071944,GO:1901576	K02933		bactNOG[38]	08R5J@bactNOG,0GDAU@delNOG,0I3GQ@eproNOG,16T50@proNOG,COG0097@NOG	08R5J|8.31593858648e-69|233.76373291	J	This protein binds to the 23S rRNA, and is important in its secondary structure. It is located near the subunit interface in the base of the L7 L12 stalk, and near the tRNA binding site of the peptidyltransferase center (By similarity)
gene95	50S ribosomal protein L18; CHH_RS00480	983328.CFV354_0112	5.00E-71	232.3	RPLR	GO:0003674,GO:0003735,GO:0005198,GO:0006412,GO:0008150,GO:0008152,GO:0009058,GO:0009059,GO:0009987,GO:0010467,GO:0019538,GO:0034645,GO:0040007,GO:0043170,GO:0044237,GO:0044238,GO:0044249,GO:0044260,GO:0044267,GO:0071704,GO:1901576	K02881		bactNOG[38]	05K4C@bactNOG,0GFJB@delNOG,0I42V@eproNOG,17FS3@proNOG,COG0256@NOG	05K4C|4.79208103258e-34|120.396873474	J	This is one of the proteins that binds and probably mediates the attachment of the 5S RNA into the large ribosomal subunit, where it forms part of the central protuberance (By similarity)
gene96	30S ribosomal protein S5; CHH_RS00485	983328.CFV354_0113	2.80E-90	295.8	RPSE	GO:0003674,GO:0003735,GO:0005198,GO:0005575,GO:0005622,GO:0005623,GO:0005737,GO:0005829,GO:0005886,GO:0006412,GO:0008150,GO:0008152,GO:0009058,GO:0009059,GO:0009987,GO:0010467,GO:0016020,GO:0019538,GO:0034645,GO:0040007,GO:0043170,GO:0044237,GO:0044238,GO:0044249,GO:0044260,GO:0044267,GO:0044424,GO:0044444,GO:0044464,GO:0071704,GO:0071944,GO:1901576	K02988		bactNOG[38]	08RA9@bactNOG,0GDD9@delNOG,0I3GT@eproNOG,16QB5@proNOG,COG0098@NOG	08RA9|1.68925315804e-73|250.071243286	J	Located at the back of the 30S subunit body where it stabilizes the conformation of the head with respect to the body (By similarity)
gene97	50S ribosomal protein L15; CHH_RS00490	983328.CFV354_0114	8.30E-81	265	RPLO	GO:0003674,GO:0003735,GO:0005198,GO:0005575,GO:0005623,GO:0005886,GO:0006412,GO:0008150,GO:0008152,GO:0009058,GO:0009059,GO:0009987,GO:0010467,GO:0016020,GO:0019538,GO:0034645,GO:0043170,GO:0044237,GO:0044238,GO:0044249,GO:0044260,GO:0044267,GO:0044464,GO:0071704,GO:0071944,GO:1901576	K02876		bactNOG[38]	08UZ0@bactNOG,0GETP@delNOG,0I3UJ@eproNOG,17CQT@proNOG,COG0200@NOG	08UZ0|2.92253899662e-38|134.647277832	J	Binds to the 23S rRNA (By similarity)
gene98	preprotein translocase subunit SecY; CHH_RS00495	983328.CFV354_0115	9.60E-261	861.1	SECY	GO:0005575,GO:0005576,GO:0005622,GO:0005623,GO:0005886,GO:0006810,GO:0006886,GO:0006950,GO:0006952,GO:0008104,GO:0008150,GO:0009306,GO:0009579,GO:0009607,GO:0009987,GO:0015031,GO:0016020,GO:0016021,GO:0020012,GO:0030682,GO:0031224,GO:0032940,GO:0033036,GO:0034357,GO:0034613,GO:0040007,GO:0042651,GO:0043952,GO:0044403,GO:0044413,GO:0044415,GO:0044419,GO:0044424,GO:0044425,GO:0044436,GO:0044464,GO:…	K03076		bactNOG[38]	05CGG@bactNOG,0GAQS@delNOG,0I2KT@eproNOG,16PR3@proNOG,COG0201@NOG	05CGG|3.80859320744e-150|504.405609131	U	The central subunit of the protein translocation channel SecYEG. Consists of two halves formed by TMs 1-5 and 6-10. These two domains form a lateral gate at the front which open onto the bilayer between TMs 2 and 7, and are clamped together by SecE at the back. The channel is closed by both a pore ring composed of hydrophobic SecY resides and a short helix (helix 2A) on the extracellular side of …
gene99	type I methionyl aminopeptidase; CHH_RS00500	983328.CFV354_0116	7.60E-159	518.4	MAP	GO:0000096,GO:0003674,GO:0003824,GO:0004177,GO:0005488,GO:0005506,GO:0005575,GO:0005622,GO:0005623,GO:0005737,GO:0005886,GO:0006082,GO:0006464,GO:0006520,GO:0006555,GO:0006790,GO:0006807,GO:0008150,GO:0008152,GO:0008233,GO:0008235,GO:0008237,GO:0008238,GO:0009066,GO:0009987,GO:0010467,GO:0016020,GO:0016151,GO:0016485,GO:0016787,GO:0019538,GO:0019752,GO:0030145,GO:0035551,GO:0036211,GO:0043167,GO:…	K01265		bactNOG[38]	05CA1@bactNOG,0GAPK@delNOG,0I2MG@eproNOG,16PNP@proNOG,COG0024@NOG	0I2MG|2.84168164223e-134|449.158508301	J	Removes the N-terminal methionine from nascent proteins (By similarity)
gene100	translation initiation factor IF-1; CHH_RS00505	360104.CCC13826_1755	1.10E-47	155.3	INFA	GO:0003674,GO:0003676,GO:0003723,GO:0003743,GO:0005488,GO:0005575,GO:0005618,GO:0005622,GO:0005623,GO:0005737,GO:0005886,GO:0006412,GO:0006413,GO:0008135,GO:0008150,GO:0008152,GO:0009058,GO:0009059,GO:0009987,GO:0010467,GO:0016020,GO:0019538,GO:0030312,GO:0034645,GO:0040007,GO:0043170,GO:0044237,GO:0044238,GO:0044249,GO:0044260,GO:0044267,GO:0044424,GO:0044464,GO:0071704,GO:0071944,GO:0097159,GO:…	K02518		bactNOG[38]	05K9U@bactNOG,0GFSK@delNOG,0I460@eproNOG,17FET@proNOG,COG0361@NOG	05K9U|6.62101443224e-42|146.672317505	J	however, it seems to stimulate more or less all the activities of the other two initiation factors, IF-2 and IF-3 (By similarity)
gene101	50S ribosomal protein L36; CHH_RS00510	747365.Thena_0526	6.10E-22	62.7	RPMJ		K02919		bactNOG[38]	08BMA@bactNOG,0F61D@cloNOG,0P55N@firmNOG,1022Y@NOG	08BMA|4.20742083465e-23|84.0313034058	J	50S ribosomal protein L36
gene102	30S ribosomal protein S13; CHH_RS00515	983328.CFV354_0120	1.80E-76	250.6	RPSM	GO:0003674,GO:0003735,GO:0005198,GO:0005575,GO:0005622,GO:0005623,GO:0005737,GO:0005829,GO:0005840,GO:0005886,GO:0006412,GO:0008150,GO:0008152,GO:0009058,GO:0009059,GO:0009987,GO:0010467,GO:0015935,GO:0016020,GO:0019538,GO:0022613,GO:0022626,GO:0022627,GO:0030529,GO:0032991,GO:0034645,GO:0042254,GO:0043170,GO:0043226,GO:0043228,GO:0043229,GO:0043232,GO:0044085,GO:0044237,GO:0044238,GO:0044249,GO:…	K02952		bactNOG[38]	08Z04@bactNOG,0GEJM@delNOG,0I3NJ@eproNOG,17CEH@proNOG,COG0099@NOG	08Z04|3.78242003706e-60|205.122589111	J	Located at the top of the head of the 30S subunit, it contacts several helices of the 16S rRNA. In the 70S ribosome it contacts the 23S rRNA (bridge B1a) and protein L5 of the 50S subunit (bridge B1b), connecting the 2 subunits
gene103	30S ribosomal protein S11; CHH_RS00520	983328.CFV354_0121	6.50E-83	271.7	RPSK	GO:0003674,GO:0003735,GO:0005198,GO:0005575,GO:0005623,GO:0005886,GO:0006412,GO:0008150,GO:0008152,GO:0009058,GO:0009059,GO:0009987,GO:0010467,GO:0016020,GO:0019538,GO:0034645,GO:0040007,GO:0043170,GO:0044237,GO:0044238,GO:0044249,GO:0044260,GO:0044267,GO:0044464,GO:0071704,GO:0071944,GO:1901576	K02948		bactNOG[38]	08UHH@bactNOG,0GDV2@delNOG,0I3MI@eproNOG,179NI@proNOG,COG0100@NOG	08UHH|1.11040983018e-54|187.432693481	J	Located on the platform of the 30S subunit, it bridges several disparate RNA helices of the 16S rRNA. Forms part of the Shine-Dalgarno cleft in the 70S ribosome (By similarity)
gene104	30S ribosomal protein S4; CHH_RS00525	983328.CFV354_0122	5.60E-132	434	RPSD		K02986		bactNOG[38]	05G6W@bactNOG,0GB3T@delNOG,0I2PJ@eproNOG,16S0R@proNOG,COG0522@NOG	05G6W|3.13679457869e-84|284.797485352	J	One of the primary rRNA binding proteins, it binds directly to 16S rRNA where it nucleates assembly of the body of the 30S subunit (By similarity)
gene105	DNA-directed RNA polymerase subunit alpha; CHH_RS00530	983328.CFV354_0123	2.20E-201	664.2	RPOA	GO:0003674,GO:0003824,GO:0003899,GO:0006139,GO:0006725,GO:0006807,GO:0008150,GO:0008152,GO:0009058,GO:0009059,GO:0009987,GO:0016070,GO:0016740,GO:0016772,GO:0016779,GO:0018130,GO:0019438,GO:0032774,GO:0034062,GO:0034641,GO:0034654,GO:0043170,GO:0044237,GO:0044238,GO:0044249,GO:0044260,GO:0044271,GO:0046483,GO:0071704,GO:0090304,GO:1901360,GO:1901362,GO:1901576	K03040		bactNOG[38]	05CTF@bactNOG,0GBID@delNOG,0I2IJ@eproNOG,16PMT@proNOG,COG0202@NOG	05CTF|3.65599669355e-104|351.54119873	K	DNA-dependent RNA polymerase catalyzes the transcription of DNA into RNA using the four ribonucleoside triphosphates as substrates (By similarity)
gene106	50S ribosomal protein L17; CHH_RS00535	983328.CFV354_0124	6.50E-73	238.5	RPLQ	GO:0003674,GO:0003735,GO:0005198,GO:0005575,GO:0005618,GO:0005623,GO:0005886,GO:0006412,GO:0008150,GO:0008152,GO:0009058,GO:0009059,GO:0009987,GO:0010467,GO:0016020,GO:0019538,GO:0030312,GO:0034645,GO:0043170,GO:0044237,GO:0044238,GO:0044249,GO:0044260,GO:0044267,GO:0044464,GO:0071704,GO:0071944,GO:1901576	K02879		bactNOG[38]	08ZT0@bactNOG,0GEQY@delNOG,0I3V2@eproNOG,179QI@proNOG,COG0203@NOG	08ZT0|3.9367427931e-49|169.307434082	J	50S ribosomal protein l17
gene107	nitrogen fixation protein; CHH_RS00540	983328.CFV354_0125	2.80E-54	173.2	NIFU-LIKE		K07400		bactNOG[38]	0839Z@bactNOG,0GGT0@delNOG,0I47B@eproNOG,16WX4@proNOG,COG0694@NOG	0839Z|3.45202775736e-39|137.656799316	O	nitrogeN-fixing nifu domain protein
gene110	aspartate 1-decarboxylase; CHH_RS00555	983328.CFV354_0128	4.80E-65	212.1	PAND	GO:0005575,GO:0005622,GO:0005623,GO:0005737,GO:0008150,GO:0008152,GO:0010467,GO:0016485,GO:0016540,GO:0019538,GO:0043170,GO:0044238,GO:0044424,GO:0044464,GO:0051604,GO:0071704	K01579	ASP1DC	bactNOG[38]	08Z2X@bactNOG,0GFIV@delNOG,0I3WW@eproNOG,17CPV@proNOG,COG0853@NOG	08Z2X|7.5972093799e-60|204.937072754	H	Catalyzes the pyruvoyl-dependent decarboxylation of aspartate to produce beta-alanine (By similarity)
gene112	nucleoid-associated protein, YbaB/EbfC family; CHH_RS00565	983328.CFV354_0131	4.50E-52	165.5		GO:0005575,GO:0009295	K09747		bactNOG[38]	084FT@bactNOG,0GGTR@delNOG,16X47@proNOG,COG0718@NOG	084FT|4.94297767839e-43|148.232055664	S	Binds to DNA and alters its conformation. May be involved in regulation of gene expression, nucleoid organization and DNA protection (By similarity)
gene115	transketolase; CHH_RS00580	983328.CFV354_0134	0	1280.7	TKT	GO:0003674,GO:0003824,GO:0004802,GO:0005488,GO:0005975,GO:0005996,GO:0006006,GO:0006007,GO:0006091,GO:0006098,GO:0006139,GO:0006725,GO:0006732,GO:0006733,GO:0006739,GO:0006740,GO:0006753,GO:0006793,GO:0006796,GO:0006807,GO:0008150,GO:0008152,GO:0009052,GO:0009056,GO:0009117,GO:0009987,GO:0016052,GO:0016740,GO:0016744,GO:0019318,GO:0019320,GO:0019321,GO:0019362,GO:0019637,GO:0019842,GO:0030145,GO:…	K00615	TKT1,TKT2	bactNOG[38]	05CV1@bactNOG,0GBES@delNOG,0I31I@eproNOG,16PHV@proNOG,COG0021@NOG	05CV1|3.00423586807e-263|879.396179199	G	Transketolase (EC 2.2.1.1)
gene116	uracil-DNA glycosylase; CHH_RS00585	983328.CFV354_0176	6.80E-128	421	UNG	GO:0003674,GO:0003824,GO:0004844,GO:0005575,GO:0005622,GO:0005623,GO:0005737,GO:0006139,GO:0006259,GO:0006281,GO:0006284,GO:0006725,GO:0006807,GO:0006950,GO:0006974,GO:0008150,GO:0008152,GO:0009987,GO:0016787,GO:0016798,GO:0016799,GO:0019104,GO:0033554,GO:0034641,GO:0043170,GO:0044237,GO:0044238,GO:0044260,GO:0044424,GO:0044464,GO:0044699,GO:0044763,GO:0046483,GO:0050896,GO:0051716,GO:0071704,GO:…	K03648		bactNOG[38]	05D5S@bactNOG,0GBB6@delNOG,0I351@eproNOG,16R5Y@proNOG,COG0692@NOG	05D5S|1.18552761319e-102|347.440429688	L	Excises uracil residues from the DNA which can arise as a result of misincorporation of dUMP residues by DNA polymerase or due to deamination of cytosine (By similarity)
gene117	50S ribosomal protein L20; CHH_RS00590	983328.CFV354_0177	2.80E-71	233	RPLT	GO:0000027,GO:0000900,GO:0003674,GO:0003676,GO:0003735,GO:0005198,GO:0005488,GO:0005575,GO:0005622,GO:0005623,GO:0005737,GO:0005829,GO:0005840,GO:0005886,GO:0006412,GO:0006417,GO:0006996,GO:0008150,GO:0008152,GO:0009058,GO:0009059,GO:0009889,GO:0009890,GO:0009892,GO:0009987,GO:0010467,GO:0010468,GO:0010556,GO:0010558,GO:0010605,GO:0010608,GO:0015934,GO:0016020,GO:0016043,GO:0017148,GO:0019222,GO:…	K02887		bactNOG[38]	08YZX@bactNOG,0GEJF@delNOG,0I3W6@eproNOG,17C2Z@proNOG,COG0292@NOG	08YZX|1.72619818525e-57|198.389221191	J	Binds directly to 23S ribosomal RNA and is necessary for the in vitro assembly process of the 50S ribosomal subunit. It is not involved in the protein synthesizing functions of that subunit (By similarity)
gene118	50S ribosomal protein L35; CHH_RS00595	983328.CFV354_0178	2.40E-39	122.3	RPMI		K02916		bactNOG[38]	084M8@bactNOG,0GRY7@delNOG,0I4AU@eproNOG,16X7D@proNOG,COG0291@NOG	084M8|3.70434953233e-36|125.923484802	J	50s ribosomal protein L35
gene126	30S ribosomal protein S21; CHH_RS00635	983328.CFV354_0186	2.10E-45	142.2	RPSU		K02970		bactNOG[38]	082DJ@bactNOG,0GGNV@delNOG,0I48S@eproNOG,16WUJ@proNOG,COG0828@NOG	082DJ|3.87338358107e-44|151.719573975	J	30S ribosomal protein S21
gene153	membrane protein; CHH_RS00775	983328.CFV354_0212	4.20E-245	804	TLYC		K00788,K03699		bactNOG[38]	05C37@bactNOG,0GBXS@delNOG,0I3C2@eproNOG,16R41@proNOG,COG1253@NOG	0I3C2|8.1985200875e-202|673.653015137	P	Magnesium and cobalt efflux protein CorC
gene155	DNA topoisomerase I; CHH_RS00805	553219.CAMSH0001_1625	0	1198.8	TOPA	GO:0000287,GO:0003674,GO:0003824,GO:0003916,GO:0003917,GO:0005488,GO:0005575,GO:0005618,GO:0005622,GO:0005623,GO:0005737,GO:0005829,GO:0005886,GO:0006139,GO:0006259,GO:0006265,GO:0006725,GO:0006807,GO:0008150,GO:0008152,GO:0009987,GO:0016020,GO:0016853,GO:0019219,GO:0019222,GO:0022616,GO:0030312,GO:0031323,GO:0032069,GO:0032074,GO:0034641,GO:0040007,GO:0043086,GO:0043167,GO:0043169,GO:0043170,GO:…	K03168		bactNOG[38]	05C73@bactNOG,0GATI@delNOG,0I2WH@eproNOG,16PJG@proNOG,COG0550@NOG,COG0551@NOG	05C73|1.44288084115e-282|931.958435059	L	Releases the supercoiling and torsional tension of DNA, which is introduced during the DNA replication and transcription, by transiently cleaving and rejoining one strand of the DNA duplex. Introduces a single-strand break via transesterification at a target site in duplex DNA. The scissile phosphodiester is attacked by the catalytic tyrosine of the enzyme, resulting in the formation of a DNA-(5'…
gene176	3-isopropylmalate dehydratase large subunit; CHH_RS00915	983328.CFV354_0256	2.10E-281	923.8	LEUC		K01703	CITCIa,CITCIb,IPPMIa,IPPMIb	bactNOG[38]	05CQI@bactNOG,0GBV6@delNOG,0I2J0@eproNOG,16PYZ@proNOG,COG0065@NOG	0I2J0|1.22568998145e-232|774.857055664	E	Catalyzes the isomerization between 2-isopropylmalate and 3-isopropylmalate, via the formation of 2-isopropylmaleate (By similarity)
gene181	phosphopyruvate hydratase; CHH_RS00940	983328.CFV354_0261	4.70E-243	802.8	ENO	GO:0005575,GO:0005576,GO:0005622,GO:0005623,GO:0005737,GO:0009986,GO:0044424,GO:0044464	K01689	ENO	bactNOG[38]	05C70@bactNOG,0GB3H@delNOG,0I2SE@eproNOG,16PJE@proNOG,COG0148@NOG	05C70|4.44241445191e-211|704.264648438	G	Catalyzes the reversible conversion of 2- phosphoglycerate into phosphoenolpyruvate. It is essential for the degradation of carbohydrates via glycolysis (By similarity)
gene182	DNA recombination/repair protein RecA; CHH_RS00945	983328.CFV354_0262	3.80E-210	693.4	RECA	GO:0003674,GO:0003676,GO:0003677,GO:0003697,GO:0005488,GO:0005575,GO:0005622,GO:0005623,GO:0005737,GO:0006139,GO:0006259,GO:0006281,GO:0006310,GO:0006725,GO:0006807,GO:0006928,GO:0006950,GO:0006974,GO:0007154,GO:0008150,GO:0008152,GO:0009432,GO:0009605,GO:0009987,GO:0009991,GO:0031668,GO:0033554,GO:0034641,GO:0040011,GO:0043170,GO:0043566,GO:0044237,GO:0044238,GO:0044260,GO:0044424,GO:0044464,GO:…	K03553		bactNOG[38]	05C68@bactNOG,0GB1U@delNOG,0I36J@eproNOG,16Q80@proNOG,COG0468@NOG	05C68|4.36687699953e-174|581.741699219	L	Can catalyze the hydrolysis of ATP in the presence of single-stranded DNA, the ATP-dependent uptake of single-stranded DNA by duplex DNA, and the ATP-dependent hybridization of homologous single-stranded DNAs. It interacts with LexA causing its activation and leading to its autocatalytic cleavage (By similarity)
gene183	S-ribosylhomocysteine lyase; CHH_RS00950	983328.CFV354_0263	1.90E-164	539.3	MQND		K07083,K11785		bactNOG[38]	05E63@bactNOG,0GAUW@delNOG,0I2P7@eproNOG,16TEX@proNOG,COG2107@NOG	05E63|1.0858217385e-78|266.993347168	S	Pfam:DUF178
gene195	4-hydroxybenzoate octaprenyltransferase; CHH_RS01015	983328.CFV354_0278	4.80E-158	517.3	UBIA		K03179	HBZOPT	bactNOG[38]	07U18@bactNOG,0GB5Q@delNOG,0I2SF@eproNOG,16UTD@proNOG,COG0382@NOG	07U18|4.62195266982e-124|416.2215271	H	4-hydroxybenzoate polyprenyltransferase
gene209	peroxidase; CHH_RS01090	360105.CCV52592_1698	3.00E-107	348.7	AHPC	GO:0003674,GO:0005575,GO:0005622,GO:0005623,GO:0005737,GO:0016209,GO:0044424,GO:0044464	K03386,K20011	NTRARz	bactNOG[38]	05D3R@bactNOG,0GB5N@delNOG,0I333@eproNOG,16RND@proNOG,COG0450@NOG	0I333|5.90359812106e-96|322.67755127	O	Alkyl hydroperoxide reductase
gene210	acetyl-CoA carboxylase subunit beta; CHH_RS01095	983328.CFV354_0311	3.40E-174	573.8	ACCD	GO:0003674,GO:0003824,GO:0003989,GO:0005575,GO:0005622,GO:0005623,GO:0005737,GO:0006082,GO:0006629,GO:0006631,GO:0006633,GO:0008150,GO:0008152,GO:0008610,GO:0009058,GO:0009317,GO:0009987,GO:0016053,GO:0016421,GO:0016874,GO:0016885,GO:0019752,GO:0032787,GO:0032991,GO:0043234,GO:0043436,GO:0044237,GO:0044238,GO:0044249,GO:0044255,GO:0044281,GO:0044283,GO:0044424,GO:0044444,GO:0044464,GO:0044710,GO:…	K01695,K01962,K01963	ACCOAC	bactNOG[38]	07QTG@bactNOG,0GAT3@delNOG,0I2MI@eproNOG,16QSI@proNOG,COG0777@NOG	07QTG|3.21669554268e-138|465.156890869	I	Component of the acetyl coenzyme A carboxylase (ACC) complex. Biotin carboxylase (BC) catalyzes the carboxylation of biotin on its carrier protein (BCCP) and then the CO(2) group is transferred by the transcarboxylase to acetyl-CoA to form malonyl- CoA (By similarity)
gene219	DNA-binding response regulator; CHH_RS01140	983328.CFV354_0302	1.50E-147	479.7	CUSR	GO:0000160,GO:0000975,GO:0000976,GO:0001046,GO:0001047,GO:0001067,GO:0001114,GO:0003674,GO:0003676,GO:0003677,GO:0005488,GO:0005575,GO:0005622,GO:0005623,GO:0005737,GO:0006355,GO:0007154,GO:0007165,GO:0008150,GO:0009889,GO:0009893,GO:0009987,GO:0010035,GO:0010038,GO:0010468,GO:0010556,GO:0010604,GO:0010628,GO:0019219,GO:0019222,GO:0023052,GO:0031323,GO:0031326,GO:0032991,GO:0032993,GO:0042221,GO:…	K02483,K07665		bactNOG[38]	05CK6@bactNOG,0GB1C@delNOG,0I2K9@eproNOG,16QX5@proNOG,COG0745@NOG	0I2K9|4.62726870475e-129|431.306640625	T	regulator
gene224	phosphate acyltransferase; CHH_RS01165	553218.CAMRE0001_1867	1.90E-164	542.7	PLSX	GO:0003674,GO:0003824,GO:0005575,GO:0005622,GO:0005623,GO:0005737,GO:0006629,GO:0006644,GO:0006793,GO:0006796,GO:0008150,GO:0008152,GO:0008610,GO:0008654,GO:0009058,GO:0009987,GO:0019637,GO:0044237,GO:0044238,GO:0044249,GO:0044255,GO:0044424,GO:0044464,GO:0044710,GO:0071704,GO:0090407,GO:1901576	K03621	ACPPAT120,ACPPAT140,ACPPAT141,ACPPAT160,ACPPAT161,ACPPAT180,ACPPAT181,G3PAT120,G3PAT140,G3PAT160,G3PAT161,G3PAT180,G3PAT181	bactNOG[38]	05C6B@bactNOG,0GANZ@delNOG,0I2ZG@eproNOG,16PIB@proNOG,COG0416@NOG	05C6B|5.47109458069e-136|457.141357422	I	Catalyzes the reversible formation of acyl-phosphate (acyl-PO(4)) from acyl- acyl-carrier-protein (acyl-ACP). This enzyme utilizes acyl-ACP as fatty acyl donor, but not acyl-CoA (By similarity)
gene225	50S ribosomal protein L32; CHH_RS01170	983328.CFV354_0295	4.10E-33	102	RPMF		K02911		bactNOG[38]	05YQ2@bactNOG,0GGPV@delNOG,0I4DC@eproNOG,17M51@proNOG,COG0333@NOG	05YQ2|5.92176111222e-33|115.856697083	J	50s ribosomal protein l32
gene227	nucleoside-diphosphate kinase; CHH_RS01180	983328.CFV354_0293	7.30E-82	267.9	NDK	GO:0003674,GO:0003824,GO:0004518,GO:0004550,GO:0005575,GO:0005576,GO:0005622,GO:0005623,GO:0005737,GO:0005886,GO:0006139,GO:0006165,GO:0006464,GO:0006468,GO:0006725,GO:0006753,GO:0006793,GO:0006796,GO:0006807,GO:0008150,GO:0008152,GO:0009058,GO:0009117,GO:0009132,GO:0009165,GO:0009987,GO:0015949,GO:0016020,GO:0016301,GO:0016310,GO:0016740,GO:0016772,GO:0016776,GO:0016787,GO:0016788,GO:0018130,GO:…	K00940	NDPK1,NDPK10,NDPK2,NDPK3,NDPK4,NDPK5,NDPK6,NDPK7,NDPK8,NDPK9	bactNOG[38]	08UGX@bactNOG,0GDW0@delNOG,179MB@proNOG,COG0105@NOG	08UGX|3.61519285183e-67|229.815750122	F	Major role in the synthesis of nucleoside triphosphates other than ATP. The ATP gamma phosphate is transferred to the NDP beta phosphate via a ping-pong mechanism, using a phosphorylated active-site intermediate (By similarity)
gene228	ferredoxin; CHH_RS01185	983328.CFV354_0292	4.00E-57	181.6	FDXA				bactNOG[38]	05MMJ@bactNOG,0GFIA@delNOG,0I42A@eproNOG,17FX3@proNOG,COG1145@NOG	05MMJ|5.61774049572e-46|157.32232666	C	Ferredoxin
gene235	6-carboxy-5,6,7,8-tetrahydropterin synthase; CHH_RS01220	983328.CFV354_0284	2.40E-116	378.1	YGCM		K01737		bactNOG[38]	08N6H@bactNOG,0GDCQ@delNOG,0I3G9@eproNOG,177TR@proNOG,COG0720@NOG	08N6H|1.14577300739e-90|305.398132324	H	6-pyruvoyl tetrahydrobiopterin synthase
gene250	chorismate mutase; CHH_RS01295	983328.CFV354_0329	6.00E-205	676.2	PHEA	GO:0005575,GO:0005622,GO:0005623,GO:0005737,GO:0044424,GO:0044464	K01713,K04518,K14170,K14187	CHORM,PPNDH	bactNOG[38]	05CQC@bactNOG,0GAVE@delNOG,0I2S5@eproNOG,16QSN@proNOG,COG0077@NOG,COG1605@NOG	05CQC|3.09235587574e-129|435.610168457	E	Prephenate dehydratase
gene264	saccharopine dehydrogenase; CHH_RS01375	983328.CFV354_0345	5.90E-259	853	LYS1		K00290,K13746	CSPMDDH	bactNOG[38]	05E3Q@bactNOG,0GBTU@delNOG,0I2KF@eproNOG,16QEM@proNOG,COG1748@NOG	05E3Q|4.6160254601e-205|683.970031738	E	saccharopine dehydrogenase
gene266	50S ribosomal protein L31; CHH_RS01385	469378.Ccur_09270	4.10E-31	100.9	RPME	GO:0003674,GO:0003735,GO:0005198,GO:0005488,GO:0005575,GO:0005622,GO:0005623,GO:0005737,GO:0005829,GO:0005840,GO:0006412,GO:0008150,GO:0008152,GO:0008270,GO:0009058,GO:0009059,GO:0009987,GO:0010467,GO:0015934,GO:0019538,GO:0022625,GO:0022626,GO:0030529,GO:0032991,GO:0034645,GO:0040007,GO:0043167,GO:0043169,GO:0043170,GO:0043226,GO:0043228,GO:0043229,GO:0043232,GO:0044237,GO:0044238,GO:0044249,GO:…	K02909		bactNOG[38]	00NEE@actNOG,05VFB@bactNOG,COG0254@NOG	05VFB|2.05548138338e-36|128.51133728	J	Binds the 23S rRNA (By similarity)
gene271	glutamate--pyruvate aminotransferase; CHH_RS01410	983328.CFV354_0352	5.00E-273	895.5	YFDZ	GO:0003674,GO:0003824,GO:0004021,GO:0005575,GO:0005622,GO:0005623,GO:0005737,GO:0006082,GO:0006090,GO:0006520,GO:0006522,GO:0006523,GO:0006807,GO:0008150,GO:0008152,GO:0008483,GO:0008652,GO:0009058,GO:0009078,GO:0009079,GO:0009987,GO:0016053,GO:0016740,GO:0016769,GO:0019272,GO:0019752,GO:0030632,GO:0032787,GO:0042851,GO:0042852,GO:0043436,GO:0044237,GO:0044238,GO:0044249,GO:0044281,GO:0044283,GO:…	K10206,K14261	ALATA_L,ASPTA,CYSTA,EHGLAT,PHETA1,SDPTA,TYRTA	bactNOG[38]	05CHM@bactNOG,0GB8J@delNOG,0I31E@eproNOG,16PJR@proNOG,COG0436@NOG	0I31E|3.02212405112e-240|800.03137207	E	Aspartate aminotransferase
gene272	homoserine dehydrogenase; CHH_RS01415	360105.CCV52592_0834	1.70E-203	672.3	HOM	GO:0005575,GO:0005618,GO:0005623,GO:0005886,GO:0008150,GO:0016020,GO:0030312,GO:0040007,GO:0044464,GO:0071944	K00003,K12524	HSDx,HSDy	bactNOG[38]	05D6E@bactNOG,0GAPN@delNOG,0I2MJ@eproNOG,16Q19@proNOG,COG0460@NOG	05D6E|3.7816888683e-161|541.114562988	E	homoserine dehydrogenase
gene274	thiol reductase thioredoxin; CHH_RS01425	983328.CFV354_0355	2.70E-69	221.3	TRXA	GO:0003674,GO:0003824,GO:0008150,GO:0008152,GO:0009987,GO:0015035,GO:0015036,GO:0016491,GO:0016667,GO:0019725,GO:0042592,GO:0044699,GO:0044710,GO:0044763,GO:0045454,GO:0050789,GO:0050794,GO:0055114,GO:0065007,GO:0065008	K03671	METSOXR1,METSOXR2,PAPSR,RNDR1,RNDR2,RNDR3,RNDR4,THIORDXi,TRDR	bactNOG[38]	05K63@bactNOG,0GENA@delNOG,0I3XA@eproNOG,17FGI@proNOG,COG0526@NOG	0I3XA|1.2538049669e-55|188.936737061	O	Thioredoxin
gene275	thioredoxin-disulfide reductase; CHH_RS01430	983328.CFV354_0356	8.30E-198	647.1	TRXB	GO:0000166,GO:0001666,GO:0003674,GO:0003824,GO:0003916,GO:0003918,GO:0004356,GO:0004791,GO:0005488,GO:0005575,GO:0005622,GO:0005623,GO:0005737,GO:0005829,GO:0006139,GO:0006152,GO:0006163,GO:0006195,GO:0006200,GO:0006220,GO:0006725,GO:0006753,GO:0006793,GO:0006796,GO:0006807,GO:0006950,GO:0008094,GO:0008150,GO:0008152,GO:0009056,GO:0009116,GO:0009117,GO:0009119,GO:0009123,GO:0009125,GO:0009126,GO:…	K00384,K03671	TRDR	bactNOG[38]	05C3M@bactNOG,0GB9J@delNOG,0I3A4@eproNOG,16PJU@proNOG,COG0492@NOG	0I3A4|2.13614590514e-169|565.263977051	O	thioredoxin reductase
gene278	amidophosphoribosyltransferase; CHH_RS01445	983328.CFV354_0359	8.40E-275	907.1	PURF	GO:0003674,GO:0003824,GO:0004044,GO:0005575,GO:0005622,GO:0005623,GO:0005737,GO:0005829,GO:0006082,GO:0006139,GO:0006163,GO:0006164,GO:0006520,GO:0006541,GO:0006725,GO:0006753,GO:0006793,GO:0006796,GO:0006807,GO:0008150,GO:0008152,GO:0009058,GO:0009064,GO:0009117,GO:0009150,GO:0009152,GO:0009165,GO:0009259,GO:0009260,GO:0009987,GO:0016740,GO:0016757,GO:0016763,GO:0018130,GO:0019438,GO:0019637,GO:…	K00764,K03558	ASNS1,GLUPRT	bactNOG[38]	05CBA@bactNOG,0GB0T@delNOG,0I2HQ@eproNOG,16PS6@proNOG,COG0034@NOG	05CBA|4.16545236855e-191|638.978088379	F	glutamine phosphoribosylpyrophosphate amidotransferase
gene282	hypothetical protein; CHH_RS01465	983328.CFV354_0365	4.40E-206	675.3	CJ0268C				bactNOG[38]	07T8E@bactNOG,0GBHP@delNOG,0I2Z2@eproNOG,16VBA@proNOG,COG0330@NOG	07T8E|2.86926305478e-153|512.766479492	O	Band 7 family protein
gene285	peroxiredoxin; CHH_RS01480	983328.CFV354_0373	1.70E-100	329.6	BCP	GO:0003674,GO:0003824,GO:0004601,GO:0005575,GO:0005622,GO:0005623,GO:0005737,GO:0005829,GO:0005886,GO:0006950,GO:0006979,GO:0008150,GO:0008152,GO:0008379,GO:0016020,GO:0016209,GO:0016491,GO:0016667,GO:0016671,GO:0016684,GO:0016705,GO:0032843,GO:0044424,GO:0044444,GO:0044464,GO:0044710,GO:0050896,GO:0051920,GO:0055114,GO:0071944	K03564	THIORDXi	bactNOG[38]	08YXY@bactNOG,0GE43@delNOG,0I3P3@eproNOG,17CDP@proNOG,COG1225@NOG	08YXY|1.33393041591e-72|248.475509644	O	alkyl hydroperoxide reductase Thiol specific antioxidant Mal allergen
gene291	ubiquinol cytochrome C oxidoreductase; CHH_RS01515	983328.CFV354_1591	5.10E-269	888	PETB	GO:0003674,GO:0003824,GO:0005215,GO:0005575,GO:0005622,GO:0005623,GO:0005886,GO:0006810,GO:0006811,GO:0006812,GO:0006818,GO:0008121,GO:0008150,GO:0008152,GO:0008324,GO:0009055,GO:0009987,GO:0015075,GO:0015077,GO:0015078,GO:0015672,GO:0015992,GO:0016020,GO:0016491,GO:0016679,GO:0016681,GO:0022857,GO:0022890,GO:0022891,GO:0022892,GO:0032991,GO:0034220,GO:0043234,GO:0044424,GO:0044425,GO:0044464,GO:…	K00410,K00412,K02635	BC10_new,CYO1_KT,CYTMQOR3pp	bactNOG[38]	05DJ5@bactNOG,0GAJ4@delNOG,0I2PQ@eproNOG,16Q8I@proNOG,COG1290@NOG	05DJ5|1.0742300622e-130|439.965240479	C	Component of the ubiquinol-cytochrome c reductase complex (complex III or cytochrome b-c1 complex), which is a respiratory chain that generates an electrochemical potential coupled to ATP synthesis (By similarity)
gene292	ubiquinol-cytochrome c reductase iron-sulfur subunit; CHH_RS01520	983328.CFV354_1590	4.40E-107	346.7	PETA		K00411	BC10_new	bactNOG[38]	07ZIS@bactNOG,0GDX8@delNOG,0I3X4@eproNOG,16W3G@proNOG,COG0723@NOG	07ZIS|1.5022139787e-89|300.989929199	C	Component of the ubiquinol-cytochrome c reductase complex (complex III or cytochrome b-c1 complex), which is a respiratory chain that generates an electrochemical potential coupled to ATP synthesis (By similarity)
gene305	30S ribosomal protein S2; CHH_RS01585	983328.CFV354_1585	2.50E-169	557.1	RPSB	GO:0003674,GO:0003735,GO:0005198,GO:0005488,GO:0005575,GO:0005618,GO:0005622,GO:0005623,GO:0005737,GO:0005829,GO:0005840,GO:0005886,GO:0006412,GO:0008150,GO:0008152,GO:0008270,GO:0009058,GO:0009059,GO:0009987,GO:0010467,GO:0015935,GO:0016020,GO:0019538,GO:0022626,GO:0022627,GO:0030312,GO:0030529,GO:0032991,GO:0034645,GO:0040007,GO:0043167,GO:0043169,GO:0043170,GO:0043226,GO:0043228,GO:0043229,GO:…	K02967		bactNOG[38]	05CE9@bactNOG,0GAKU@delNOG,0I2IK@eproNOG,16PFF@proNOG,COG0052@NOG	05CE9|5.0997882716e-126|423.158081055	J	30S ribosomal protein S2
gene306	elongation factor Ts; CHH_RS01590	983328.CFV354_1584	6.60E-189	623.5	TSF	GO:0003674,GO:0003676,GO:0003723,GO:0003746,GO:0005488,GO:0005575,GO:0005618,GO:0005622,GO:0005623,GO:0005737,GO:0005829,GO:0005886,GO:0006412,GO:0006414,GO:0008135,GO:0008150,GO:0008152,GO:0008270,GO:0009058,GO:0009059,GO:0009987,GO:0010467,GO:0016020,GO:0019538,GO:0030312,GO:0034645,GO:0040007,GO:0043167,GO:0043169,GO:0043170,GO:0044237,GO:0044238,GO:0044249,GO:0044260,GO:0044267,GO:0044424,GO:…	K02357		bactNOG[38]	05CU7@bactNOG,0GB9V@delNOG,16QAP@proNOG,COG0264@NOG	05CU7|3.81394861832e-117|387.538360596	J	Associates with the EF-Tu.GDP complex and induces the exchange of GDP to GTP. It remains bound to the aminoacyl-tRNA.EF- Tu.GTP complex up to the GTP hydrolysis stage on the ribosome (By similarity)
gene316	type I glyceraldehyde-3-phosphate dehydrogenase; CHH_RS01640	360107.CHAB381_0777	8.90E-157	512.8	EPD	GO:0000166,GO:0003674,GO:0003824,GO:0004365,GO:0005488,GO:0005575,GO:0005622,GO:0005623,GO:0005737,GO:0005975,GO:0005996,GO:0006006,GO:0006007,GO:0006091,GO:0006096,GO:0006725,GO:0006732,GO:0006766,GO:0006767,GO:0006793,GO:0006796,GO:0006807,GO:0008150,GO:0008152,GO:0008614,GO:0008615,GO:0009056,GO:0009058,GO:0009108,GO:0009110,GO:0009987,GO:0016052,GO:0016491,GO:0016620,GO:0016903,GO:0018130,GO:…	K00134,K03472	E4PD,GAPD	bactNOG[38]	05C17@bactNOG,0GAIN@delNOG,0I2JY@eproNOG,16PMS@proNOG,COG0057@NOG	0I2JY|3.56829677592e-158|529.046875	G	Glyceraldehyde-3-phosphate dehydrogenase
gene317	phosphoglycerate kinase; CHH_RS01645	983328.CFV354_1528	8.70E-252	831.4	PGK	GO:0005575,GO:0005576,GO:0005622,GO:0005623,GO:0005737,GO:0005886,GO:0008150,GO:0016020,GO:0040007,GO:0044424,GO:0044464,GO:0071944	K00927,K01803	PGK,PGK_1,TPI	bactNOG[38]	05BZA@bactNOG,0GAIS@delNOG,0I2TN@eproNOG,16PB3@proNOG,COG0126@NOG	05BZA|7.36369881656e-187|626.33203125	G	Phosphoglycerate kinase
gene323	transcription termination factor Rho; CHH_RS01675	983328.CFV354_1520	6.30E-269	888	RHO	GO:0003674,GO:0003676,GO:0003723,GO:0005488,GO:0005575,GO:0005618,GO:0005623,GO:0005886,GO:0006139,GO:0006351,GO:0006353,GO:0006360,GO:0006363,GO:0006461,GO:0006725,GO:0006807,GO:0008150,GO:0008152,GO:0009058,GO:0009059,GO:0009987,GO:0010467,GO:0016020,GO:0016043,GO:0016070,GO:0018130,GO:0019438,GO:0022607,GO:0030312,GO:0032774,GO:0034641,GO:0034645,GO:0034654,GO:0040007,GO:0043170,GO:0043933,GO:…	K03628		bactNOG[38]	05C4P@bactNOG,0GB1V@delNOG,0I2J4@eproNOG,16PGC@proNOG,COG1158@NOG	05C4P|9.7622890472e-205|683.890136719	K	Facilitates transcription termination by a mechanism that involves Rho binding to the nascent RNA, activation of Rho's RNA-dependent ATPase activity, and release of the mRNA from the DNA template (By similarity)
gene352	UDP-glucose 4-epimerase GalE; CHH_RS01835	983328.CFV354_1488	8.50E-215	708.1	GALE		K01784	UDPG4E	bactNOG[38]	05CMR@bactNOG,0GARR@delNOG,0I2PS@eproNOG,16PG5@proNOG,COG1087@NOG	05CMR|1.15614536942e-137|462.98526001	M	udp-glucose 4-epimerase
gene360	UDP-galactose phosphate transferase; CHH_RS01875	908340.HMPREF9406_3962	4.40E-83	270.1	PGLB	GO:0005575,GO:0005623,GO:0005886,GO:0016020,GO:0044464,GO:0071944	K00996,K03606,K15915,K19428		bactNOG[38]	05D3Q@bactNOG,0EPY5@cloNOG,0NF58@firmNOG,COG2148@NOG	0EPY5|1.43868318748e-100|340.87789917	M	sugar transferase
gene362	UTP--glucose-1-phosphate uridylyltransferase; CHH_RS01885	983328.CFV354_0142	2.00E-172	567.8	GALU	GO:0003674,GO:0003824,GO:0003983,GO:0006139,GO:0006725,GO:0006753,GO:0006793,GO:0006796,GO:0006807,GO:0008150,GO:0008152,GO:0009117,GO:0009225,GO:0009987,GO:0016740,GO:0016772,GO:0016779,GO:0019637,GO:0034641,GO:0044237,GO:0044238,GO:0044281,GO:0044710,GO:0046483,GO:0051748,GO:0055086,GO:0070569,GO:0071704,GO:1901135,GO:1901360	K00963,K01840	GALUi,GLGC	bactNOG[38]	05C3Y@bactNOG,0GBIX@delNOG,0I2JP@eproNOG,16PN0@proNOG,COG1210@NOG	05C3Y|1.14233724655e-113|383.835510254	M	UTP-glucose-1-phosphate uridylyltransferase
gene392	fumarate reductase; CHH_RS02040	983328.CFV354_0172	9.60E-66	211.2					bactNOG[38]	05R9D@bactNOG,0GFCR@delNOG,0I41Z@eproNOG,17GXK@proNOG,COG4378@NOG	05R9D|2.89620536754e-36|126.22480011	S	Uncharacterized protein conserved in bacteria (DUF2325)
gene396	transcriptional regulator; CHH_RS02060	983328.CFV354_0486	3.10E-146	481.5	YEEN	GO:0005575,GO:0005622,GO:0005623,GO:0005737,GO:0044424,GO:0044464			bactNOG[38]	05CDY@bactNOG,0GB25@delNOG,0I2KN@eproNOG,16PTD@proNOG,COG0217@NOG	05CDY|8.41335511376e-82|277.34552002	K	transcriptional regulatory protein
gene397	peptidyl-prolyl cis-trans isomerase; CHH_RS02065	983328.CFV354_0487	1.60E-106	344.6	PPIB	GO:0005575,GO:0005623,GO:0042597,GO:0044464	K01802,K03767,K03768		bactNOG[38]	08R5K@bactNOG,0GDZY@delNOG,0I3MT@eproNOG,179PU@proNOG,COG0652@NOG	0I3MT|4.00148516552e-86|289.890441895	O	PPIases accelerate the folding of proteins (By similarity)
gene413	prolipoprotein diacylglyceryl transferase; CHH_RS02155	983328.CFV354_0480	9.20E-154	507.2	LGT	GO:0005575,GO:0005623,GO:0005886,GO:0016020,GO:0044464,GO:0071944	K13292		bactNOG[38]	05C3B@bactNOG,0GB7Z@delNOG,0I2ZC@eproNOG,16PEZ@proNOG,COG0682@NOG	05C3B|2.39344888519e-85|289.132324219	M	Transfers the N-acyl diglyceride group on what will become the N-terminal cysteine of membrane lipoproteins (By similarity)
gene415	fumarate reductase flavoprotein subunit; CHH_RS02165	983328.CFV354_0478	0	1521.1	FRDA	GO:0000104,GO:0003674,GO:0003824,GO:0006091,GO:0006099,GO:0008150,GO:0008152,GO:0009060,GO:0009061,GO:0009987,GO:0015980,GO:0016491,GO:0016627,GO:0044237,GO:0044238,GO:0044710,GO:0045333,GO:0055114	K00239,K00244	FRD2rpp,FRD5	bactNOG[38]	05C00@bactNOG,0GBPR@delNOG,0I2MK@eproNOG,16QPK@proNOG,COG1053@NOG	05C00|7.47893055104e-221|738.016845703	C	Succinate dehydrogenase (Flavoprotein subunit)
gene416	fumarate reductase; CHH_RS02170	983328.CFV354_0477	4.90E-166	546	SDHB		K00240,K00245	FRD2rpp,FRD5,SUCD1,SUCD4,SUCD5_BS	bactNOG[38]	05E33@bactNOG,0GB1S@delNOG,0I2IS@eproNOG,16R1C@proNOG,COG0479@NOG	05E33|2.83235039762e-73|250.155776978	C	succinate dehydrogenase
gene419	S-ribosylhomocysteine lyase; CHH_RS02185	983328.CFV354_0175	2.30E-91	299.1	LUXS	GO:0000096,GO:0000097,GO:0003001,GO:0003674,GO:0003824,GO:0006082,GO:0006139,GO:0006520,GO:0006555,GO:0006575,GO:0006725,GO:0006732,GO:0006790,GO:0006807,GO:0007154,GO:0007267,GO:0008150,GO:0008152,GO:0008652,GO:0009058,GO:0009066,GO:0009067,GO:0009086,GO:0009116,GO:0009119,GO:0009372,GO:0009987,GO:0010699,GO:0016053,GO:0016829,GO:0016846,GO:0019284,GO:0019752,GO:0023052,GO:0033353,GO:0034641,GO:…	K07173		bactNOG[38]	06762@bactNOG,0GDC1@delNOG,16R59@proNOG,COG1854@NOG	06762|4.29621961505e-65|223.355606079	T	Involved in the synthesis of autoinducer 2 (AI-2) which is secreted by bacteria and is used to communicate both the cell density and the metabolic potential of the environment. The regulation of gene expression in response to changes in cell density is called quorum sensing. Catalyzes the transformation of S-ribosylhomocysteine (RHC) to homocysteine (HC) and 4,5- dihydroxy-2,3-pentadione (DPD) (B…
gene459	phosphoribosylformylglycinamidine synthase II; CHH_RS02385	983328.CFV354_0651	0	1395.1	PURL	GO:0005575,GO:0005622,GO:0005623,GO:0005737,GO:0006139,GO:0006163,GO:0006164,GO:0006725,GO:0006753,GO:0006793,GO:0006796,GO:0006807,GO:0008150,GO:0008152,GO:0009058,GO:0009117,GO:0009165,GO:0009987,GO:0018130,GO:0019438,GO:0019637,GO:0034641,GO:0034654,GO:0040007,GO:0044237,GO:0044238,GO:0044249,GO:0044271,GO:0044281,GO:0044424,GO:0044464,GO:0044710,GO:0046483,GO:0055086,GO:0071704,GO:0072521,GO:…	K01952	PRFGS,PRFGS_1	bactNOG[38]	08JIU@bactNOG,0GT3D@delNOG,0I6BU@eproNOG,173BB@proNOG,COG0046@NOG	08JIU|5.98739139751e-290|967.428894043	F	phosphoribosylformylglycinamidine synthase ii
gene461	bifunctional phosphoribosylaminoimidazolecarboxamide formyltransferase/IMP cyclohydrolase; CHH_RS02395	983328.CFV354_0653	0	1097.3	PURH	GO:0003674,GO:0003824,GO:0003937,GO:0004643,GO:0006139,GO:0006163,GO:0006164,GO:0006725,GO:0006753,GO:0006793,GO:0006796,GO:0006807,GO:0008150,GO:0008152,GO:0009058,GO:0009117,GO:0009150,GO:0009152,GO:0009165,GO:0009259,GO:0009260,GO:0009987,GO:0016740,GO:0016741,GO:0016742,GO:0016787,GO:0016810,GO:0016814,GO:0018130,GO:0019238,GO:0019438,GO:0019637,GO:0019693,GO:0034641,GO:0034654,GO:0044237,GO:…	K00602	AICART,IMPC	bactNOG[38]	05DC1@bactNOG,0GB4M@delNOG,0I2YT@eproNOG,16PWM@proNOG,COG0138@NOG	05DC1|1.13140993471e-211|708.522705078	F	bifunctional purine biosynthesis protein purh
gene471	hypothetical protein; CHH_RS02445	983328.CFV354_0663	1.70E-118	384.3			K01628	FCLPA	bactNOG[38]	07YZS@bactNOG,0GDX7@delNOG,0I3PH@eproNOG,179ZS@proNOG,COG0235@NOG	07YZS|2.63937901588e-88|297.517730713	G	Aldolase
gene479	preprotein translocase subunit SecA; CHH_RS02485	983328.CFV354_0671	0	1654.9	SECA	GO:0000166,GO:0001882,GO:0001883,GO:0003674,GO:0003824,GO:0005488,GO:0005524,GO:0005575,GO:0005576,GO:0005618,GO:0005622,GO:0005623,GO:0005737,GO:0005829,GO:0005886,GO:0006139,GO:0006152,GO:0006163,GO:0006195,GO:0006200,GO:0006605,GO:0006725,GO:0006753,GO:0006793,GO:0006796,GO:0006807,GO:0006810,GO:0006886,GO:0006950,GO:0006952,GO:0008104,GO:0008150,GO:0008152,GO:0009056,GO:0009116,GO:0009117,GO:…	K03070		bactNOG[38]	05CI6@bactNOG,0GAXQ@delNOG,0I30W@eproNOG,16PFC@proNOG,COG0653@NOG	0I30W|0.0|1556.35241699	U	Part of the Sec protein translocase complex. Interacts with the SecYEG preprotein conducting channel. Has a central role in coupling the hydrolysis of ATP to the transfer of proteins into and across the cell membrane, serving as an ATP-driven molecular motor driving the stepwise translocation of polypeptide chains across the membrane (By similarity)
gene488	glutamine--fructose-6-phosphate aminotransferase; CHH_RS02530	983328.CFV354_0681	0	1240.4	GLMS	GO:0005575,GO:0005622,GO:0005623,GO:0005737,GO:0005886,GO:0008150,GO:0016020,GO:0040007,GO:0044424,GO:0044464,GO:0071944	K00820	GF6PTA	bactNOG[38]	05C46@bactNOG,0GAY7@delNOG,0I33D@eproNOG,16PFR@proNOG,COG0449@NOG	05C46|3.35701759923e-228|763.161376953	M	Catalyzes the first step in hexosamine metabolism, converting fructose-6P into glucosamine-6P using glutamine as a nitrogen source (By similarity)
gene503	isoleucine--tRNA ligase; CHH_RS02680	553219.CAMSH0001_0549	0	1579.6	ILES	GO:0003674,GO:0003824,GO:0004812,GO:0004822,GO:0005575,GO:0005618,GO:0005622,GO:0005623,GO:0005737,GO:0005886,GO:0006082,GO:0006139,GO:0006399,GO:0006412,GO:0006418,GO:0006428,GO:0006520,GO:0006725,GO:0006807,GO:0008150,GO:0008152,GO:0009058,GO:0009059,GO:0009987,GO:0010467,GO:0016020,GO:0016070,GO:0016874,GO:0016875,GO:0016876,GO:0019538,GO:0019752,GO:0030312,GO:0034641,GO:0034645,GO:0034660,GO:…	K01870		bactNOG[38]	05C07@bactNOG,0GAJP@delNOG,0I2WX@eproNOG,16PBY@proNOG,COG0060@NOG	05C07|1.02707901782e-283|946.838684082	J	amino acids such as valine, to avoid such errors it has two additional distinct tRNA(Ile)-dependent editing activities. One activity is designated as 'pretransfer' editing and involves the hydrolysis of activated Val-AMP. The other activity is designated 'posttransfer' editing and involves deacylation of mischarged Val-tRNA(Ile) (By similarity)
gene504	aspartyl/glutamyl-tRNA amidotransferase subunit A; CHH_RS02685	983328.CFV354_0694	4.80E-254	834	GATA	GO:0003674,GO:0003824,GO:0004040,GO:0008150,GO:0008152,GO:0016787,GO:0016810,GO:0016811,GO:0040007	K01426,K02433,K19837	FORAMD	bactNOG[38]	05C3P@bactNOG,0GAP4@delNOG,0I2MB@eproNOG,16PTH@proNOG,COG0154@NOG	0I2MB|9.09962474176e-239|795.608215332	J	Allows the formation of correctly charged Gln-tRNA(Gln) through the transamidation of misacylated Glu-tRNA(Gln) in organisms which lack glutaminyl-tRNA synthetase. The reaction takes place in the presence of glutamine and ATP through an activated gamma-phospho-Glu-tRNA(Gln) (By similarity)
gene505	IMP dehydrogenase; CHH_RS02690	983328.CFV354_0695	5.30E-292	964.7	GUAB	GO:0003674,GO:0003824,GO:0003938,GO:0004497,GO:0005575,GO:0005618,GO:0005622,GO:0005623,GO:0005737,GO:0005829,GO:0005886,GO:0006139,GO:0006163,GO:0006164,GO:0006177,GO:0006195,GO:0006204,GO:0006725,GO:0006753,GO:0006793,GO:0006796,GO:0006807,GO:0008150,GO:0008152,GO:0009056,GO:0009058,GO:0009116,GO:0009117,GO:0009119,GO:0009123,GO:0009124,GO:0009125,GO:0009126,GO:0009127,GO:0009128,GO:0009150,GO:…	K00088	IMPD	bactNOG[38]	05CP4@bactNOG,0GAJS@delNOG,0I2KV@eproNOG,16Q4Q@proNOG,COG0516@NOG,COG0517@NOG	05CP4|1.06632267755e-238|797.329162598	F	Catalyzes the conversion of inosine 5'-phosphate (IMP) to xanthosine 5'-phosphate (XMP), the first committed and rate- limiting step in the de novo synthesis of guanine nucleotides, and therefore plays an important role in the regulation of cell growth (By similarity)
gene506	homoserine O-acetyltransferase; CHH_RS02695	983328.CFV354_0696	6.20E-236	777.9	METX	GO:0005575,GO:0005622,GO:0005623,GO:0005737,GO:0044424,GO:0044464	K00641	HSERTA	bactNOG[38]	05DWV@bactNOG,0GB2J@delNOG,0I2YU@eproNOG,16PN6@proNOG,COG2021@NOG	05DWV|6.98740268351e-148|497.359619141	E	Homoserine O-trans-acetylase
gene517	UMP kinase; CHH_RS02750	983328.CFV354_1292	1.30E-140	463	PYRH	GO:0003674,GO:0003824,GO:0005575,GO:0005622,GO:0005623,GO:0005737,GO:0005829,GO:0006139,GO:0006725,GO:0006753,GO:0006793,GO:0006796,GO:0006807,GO:0008150,GO:0008152,GO:0009041,GO:0009117,GO:0009987,GO:0016301,GO:0016310,GO:0016740,GO:0016772,GO:0016776,GO:0019201,GO:0019205,GO:0019637,GO:0033862,GO:0034641,GO:0044237,GO:0044238,GO:0044281,GO:0044424,GO:0044444,GO:0044464,GO:0044710,GO:0046483,GO:…	K09903	UMPK,URIDK2r	bactNOG[38]	05C41@bactNOG,0GAJB@delNOG,0I2NB@eproNOG,16Q8Q@proNOG,COG0528@NOG	05C41|1.35068081604e-99|335.812774658	F	Catalyzes the reversible phosphorylation of UMP to UDP (By similarity)
gene519	bifunctional (p)ppGpp synthase/hydrolase; CHH_RS02760	983328.CFV354_1290	0	1440.1	RELA	GO:0003674,GO:0003824,GO:0005575,GO:0005622,GO:0005623,GO:0005737,GO:0006139,GO:0006163,GO:0006725,GO:0006753,GO:0006793,GO:0006796,GO:0006807,GO:0006950,GO:0007154,GO:0008150,GO:0008152,GO:0008728,GO:0008882,GO:0008893,GO:0009116,GO:0009117,GO:0009119,GO:0009150,GO:0009259,GO:0009267,GO:0009605,GO:0009987,GO:0009991,GO:0015949,GO:0015969,GO:0016740,GO:0016772,GO:0016778,GO:0016779,GO:0016787,GO:…	K00951,K01139	GDPDPK,GDPTPDP,GTPDPK,PPGPPDP	bactNOG[38]	05CWR@bactNOG,0GAST@delNOG,0I2VE@eproNOG,16PSY@proNOG,COG0317@NOG	05CWR|4.58913231589e-205|686.032165527	K, T	In eubacteria ppGpp (guanosine 3'-diphosphate 5-' diphosphate) is a mediator of the stringent response that coordinates a variety of cellular activities in response to changes in nutritional abundance (By similarity)
gene520	tyrosine--tRNA ligase; CHH_RS02765	983328.CFV354_1289	9.70E-233	768.6	TYRS	GO:0003674,GO:0003824,GO:0004812,GO:0004831,GO:0005575,GO:0005622,GO:0005623,GO:0005737,GO:0006082,GO:0006139,GO:0006399,GO:0006412,GO:0006418,GO:0006437,GO:0006520,GO:0006725,GO:0006807,GO:0008150,GO:0008152,GO:0009058,GO:0009059,GO:0009987,GO:0010467,GO:0016070,GO:0016874,GO:0016875,GO:0016876,GO:0019538,GO:0019752,GO:0034641,GO:0034645,GO:0034660,GO:0043038,GO:0043039,GO:0043170,GO:0043436,GO:…	K01866		bactNOG[38]	05DA0@bactNOG,0GAIT@delNOG,16REB@proNOG,COG0162@NOG	05DA0|7.86249190373e-145|486.597381592	J	Catalyzes the attachment of tyrosine to tRNA(Tyr) in a two-step reaction tyrosine is first activated by ATP to form Tyr- AMP and then transferred to the acceptor end of tRNA(Tyr) (By similarity)
gene521	2-nitropropane dioxygenase; CHH_RS02770	983328.CFV354_1288	3.50E-247	813.8			K00459,K02371		bactNOG[38]	07QWG@bactNOG,0GATX@delNOG,0I2G9@eproNOG,172MV@proNOG,COG2070@NOG	07QWG|2.64219763994e-124|417.595367432	S	2-Nitropropane dioxygenase
gene527	adenylate kinase; CHH_RS02800	983328.CFV354_1275	4.00E-117	385.1	ADK	GO:0005575,GO:0005622,GO:0005623,GO:0005737,GO:0044424,GO:0044464	K00939	ADK1,ADK2,ADK3,ADK4,DADK	bactNOG[38]	05CC8@bactNOG,0GDI0@delNOG,0I3GM@eproNOG,16PD5@proNOG,COG0563@NOG	05CC8|2.06012433601e-55|191.359359741	F	Catalyzes the reversible transfer of the terminal phosphate group between ATP and AMP. Plays an important role in cellular energy homeostasis and in adenine nucleotide metabolism (By similarity)
gene528	aspartate--tRNA ligase; CHH_RS02805	983328.CFV354_1274	0	1289.1	ASPS	GO:0003674,GO:0003824,GO:0004812,GO:0004815,GO:0005575,GO:0005618,GO:0005622,GO:0005623,GO:0005737,GO:0005829,GO:0006082,GO:0006139,GO:0006399,GO:0006412,GO:0006418,GO:0006422,GO:0006520,GO:0006725,GO:0006807,GO:0008150,GO:0008152,GO:0009058,GO:0009059,GO:0009987,GO:0010467,GO:0016070,GO:0016874,GO:0016875,GO:0016876,GO:0019538,GO:0019752,GO:0030312,GO:0034641,GO:0034645,GO:0034660,GO:0043038,GO:…	K01876		bactNOG[38]	05C9M@bactNOG,0GBAA@delNOG,0I332@eproNOG,16PIS@proNOG,COG0173@NOG	05C9M|1.57640491395e-272|909.628234863	J	aspartyl-trna synthetase
gene550	bifunctional 5,10-methylene-tetrahydrofolate dehydrogenase/5,10-methylene-tetrahydrofolate cyclohydrolase; CHH_RS02915	983328.CFV354_1251	1.20E-162	536.3	FOLD		K01491	FTHFLi,MTHFC,MTHFD	bactNOG[38]	05CN0@bactNOG,0GAJQ@delNOG,0I2H9@eproNOG,16QKC@proNOG,COG0190@NOG	05CN0|1.93556024264e-134|450.627258301	H	Catalyzes the oxidation of 5,10- methylenetetrahydrofolate to 5,10-methenyltetrahydrofolate and then the hydrolysis of 5,10-methenyltetrahydrofolate to 10- formyltetrahydrofolate (By similarity)
gene558	redox-regulated ATPase YchF; CHH_RS02955	983328.CFV354_1243	4.60E-219	722.6	YCHF	GO:0000166,GO:0001882,GO:0001883,GO:0003674,GO:0003824,GO:0005488,GO:0005525,GO:0005575,GO:0005623,GO:0005886,GO:0006139,GO:0006152,GO:0006163,GO:0006195,GO:0006200,GO:0006725,GO:0006753,GO:0006793,GO:0006796,GO:0006807,GO:0008150,GO:0008152,GO:0009056,GO:0009116,GO:0009117,GO:0009119,GO:0009123,GO:0009125,GO:0009126,GO:0009128,GO:0009141,GO:0009143,GO:0009144,GO:0009146,GO:0009150,GO:0009154,GO:…	K06942		bactNOG[38]	05C3G@bactNOG,0GAVF@delNOG,0I2JI@eproNOG,16QF1@proNOG,COG0012@NOG	05C3G|1.48218292971e-155|522.229797363	J	gtp-binding protein
gene559	nitrate reductase catalytic subunit; CHH_RS02960	670487.Ocepr_0582	0	1530.1	NAPA	GO:0005575,GO:0005576,GO:0005623,GO:0042597,GO:0044464	K02567		bactNOG[38]	07U30@bactNOG,0G9KX@deiNOG,COG0243@NOG	07U30|0.0|1400.87805176	C	nitrate reductase (NAP). Only expressed at high levels during aerobic growth. NapAB complex receives electrons from the membrane-anchored tetraheme protein NapC
gene569	ATP phosphoribosyltransferase; CHH_RS03010	553219.CAMSH0001_2170	1.00E-103	341	HISG	GO:0000105,GO:0003674,GO:0003824,GO:0003879,GO:0005575,GO:0005622,GO:0005623,GO:0005737,GO:0006082,GO:0006520,GO:0006547,GO:0006725,GO:0006807,GO:0008150,GO:0008152,GO:0008652,GO:0009058,GO:0009987,GO:0016053,GO:0016740,GO:0016757,GO:0016763,GO:0018130,GO:0019438,GO:0019752,GO:0034641,GO:0043436,GO:0044237,GO:0044238,GO:0044249,GO:0044281,GO:0044283,GO:0044424,GO:0044464,GO:0044710,GO:0044711,GO:…	K00765,K02502	ATPPRT	bactNOG[38]	05E21@bactNOG,0GAV0@delNOG,0I2ZM@eproNOG,16R8Y@proNOG,COG0040@NOG	05E21|6.99288417178e-75|255.838684082	E	Catalyzes the condensation of ATP and 5-phosphoribose 1- diphosphate to form N'-(5'-phosphoribosyl)-ATP (PR-ATP). Has a crucial role in the pathway because the rate of histidine biosynthesis seems to be controlled primarily by regulation of HisG enzymatic activity (By similarity)
gene577	transcriptional repressor; CHH_RS03050	983328.CFV354_1216	5.40E-93	304.5	FUR	GO:0001071,GO:0003674,GO:0003700,GO:0005488,GO:0005575,GO:0005622,GO:0005623,GO:0005737,GO:0006355,GO:0008150,GO:0008270,GO:0009889,GO:0010468,GO:0010556,GO:0019219,GO:0019222,GO:0031323,GO:0031326,GO:0043167,GO:0043169,GO:0044424,GO:0044464,GO:0046872,GO:0046914,GO:0050789,GO:0050794,GO:0051171,GO:0051252,GO:0060255,GO:0065007,GO:0080090,GO:2000112,GO:2001141	K03711,K09825		bactNOG[38]	090R7@bactNOG,0GF11@delNOG,0I3UM@eproNOG,17CQF@proNOG,COG0735@NOG	090R7|2.35438234588e-52|180.954711914	P	Ferric uptake
gene578	lysine--tRNA ligase; CHH_RS03055	983328.CFV354_1215	0	1054.7	LYSS	GO:0003674,GO:0003824,GO:0004812,GO:0004824,GO:0005575,GO:0005622,GO:0005623,GO:0005737,GO:0005886,GO:0006082,GO:0006139,GO:0006399,GO:0006412,GO:0006418,GO:0006430,GO:0006520,GO:0006725,GO:0006807,GO:0008150,GO:0008152,GO:0009058,GO:0009059,GO:0009987,GO:0010467,GO:0016020,GO:0016070,GO:0016874,GO:0016875,GO:0016876,GO:0019538,GO:0019752,GO:0034641,GO:0034645,GO:0034660,GO:0040007,GO:0043038,GO:…	K01874,K04567		bactNOG[38]	05CRK@bactNOG,0GB10@delNOG,0I2NH@eproNOG,16Q73@proNOG,COG1190@NOG	05CRK|4.95270360679e-245|819.669006348	J	lysyL-tRNA synthetase
gene579	serine hydroxymethyltransferase; CHH_RS03060	983328.CFV354_1214	3.60E-275	908.6	GLYA	GO:0005575,GO:0005622,GO:0005623,GO:0005737,GO:0044424,GO:0044464	K00600	GHMT2r	bactNOG[38]	05C65@bactNOG,0GAVU@delNOG,0I2KH@eproNOG,16Q4U@proNOG,COG0112@NOG	05C65|1.10940345365e-206|691.590393066	E	Catalyzes the reversible interconversion of serine and glycine with tetrahydrofolate (THF) serving as the one-carbon carrier. This reaction serves as the major source of one-carbon groups required for the biosynthesis of purines, thymidylate, methionine, and other important biomolecules. Also exhibits THF- independent aldolase activity toward beta-hydroxyamino acids, producing glycine and aldehyd…
gene585	DNA-binding response regulator; CHH_RS03090	983328.CFV354_1208	1.70E-142	464.4	RACR		K02483,K07659,K07661,K07662,K11329		bactNOG[38]	05DPZ@bactNOG,0GDB2@delNOG,0I35X@eproNOG,16PT0@proNOG,COG0745@NOG	0I35X|5.25209195967e-105|352.821960449	T	response regulator
gene587	30S ribosomal protein S18; CHH_RS03100	983328.CFV354_1206	1.30E-54	178.4	RPSR	GO:0003674,GO:0003735,GO:0005198,GO:0006412,GO:0008150,GO:0008152,GO:0009058,GO:0009059,GO:0009987,GO:0010467,GO:0019538,GO:0034645,GO:0043170,GO:0044237,GO:0044238,GO:0044249,GO:0044260,GO:0044267,GO:0071704,GO:1901576	K02963		bactNOG[38]	05VH8@bactNOG,0GFS7@delNOG,0I42X@eproNOG,17FDT@proNOG,COG0238@NOG	05VH8|2.8120231147e-29|104.083053589	J	Binds as a heterodimer with protein S6 to the central domain of the 16S rRNA, where it helps stabilize the platform of the 30S subunit (By similarity)
gene589	30S ribosomal protein S6; CHH_RS03110	983328.CFV354_1204	1.80E-71	234	RPSF	GO:0003674,GO:0003735,GO:0005198,GO:0005575,GO:0005622,GO:0005623,GO:0005737,GO:0005829,GO:0005840,GO:0006412,GO:0008150,GO:0008152,GO:0009058,GO:0009059,GO:0009987,GO:0010467,GO:0015935,GO:0019538,GO:0022626,GO:0022627,GO:0030529,GO:0032991,GO:0034645,GO:0043170,GO:0043226,GO:0043228,GO:0043229,GO:0043232,GO:0044237,GO:0044238,GO:0044249,GO:0044260,GO:0044267,GO:0044391,GO:0044422,GO:0044424,GO:…	K02990		bactNOG[38]	08ZDX@bactNOG,0GGWY@delNOG,0I41C@eproNOG,17CAU@proNOG,COG0360@NOG	08ZDX|2.93455440323e-33|118.49962616	J	Binds together with S18 to 16S ribosomal RNA (By similarity)
gene593	ketol-acid reductoisomerase; CHH_RS03130	983328.CFV354_1200	1.90E-225	743.3	ILVC	GO:0003674,GO:0003824,GO:0004455,GO:0005575,GO:0005622,GO:0005623,GO:0005737,GO:0005829,GO:0005886,GO:0006082,GO:0006520,GO:0006549,GO:0006551,GO:0006573,GO:0006807,GO:0008150,GO:0008152,GO:0008652,GO:0009058,GO:0009081,GO:0009082,GO:0009097,GO:0009098,GO:0009099,GO:0009987,GO:0016020,GO:0016053,GO:0016491,GO:0016614,GO:0016616,GO:0019752,GO:0040007,GO:0043436,GO:0044237,GO:0044238,GO:0044249,GO:…	K00053	DPR,KARA1,KARA1i,KARA2	bactNOG[38]	05C6M@bactNOG,0GB1B@delNOG,0I2XW@eproNOG,16PIU@proNOG,COG0059@NOG	05C6M|5.32676404713e-151|505.087280273	E	Alpha-keto-beta-hydroxylacyl reductoisomerase
gene600	preprotein translocase subunit TatC; CHH_RS03165	983328.CFV354_1193	5.20E-150	494.4	TATC	GO:0003674,GO:0005215,GO:0005575,GO:0005622,GO:0005623,GO:0005737,GO:0005829,GO:0005886,GO:0006810,GO:0006886,GO:0008104,GO:0008150,GO:0008320,GO:0008565,GO:0009977,GO:0009987,GO:0015031,GO:0015291,GO:0015399,GO:0015405,GO:0015450,GO:0016020,GO:0022804,GO:0022857,GO:0022884,GO:0022891,GO:0022892,GO:0032991,GO:0033036,GO:0033281,GO:0034613,GO:0040007,GO:0043234,GO:0044424,GO:0044425,GO:0044444,GO:…	K03118		bactNOG[38]	05DCX@bactNOG,0GBQA@delNOG,0I2JD@eproNOG,16Q1Y@proNOG,COG0805@NOG	05DCX|7.66591300793e-105|353.822113037	U	Part of the twin-arginine translocation (Tat) system that transports large folded proteins containing a characteristic twin-arginine motif in their signal peptide across membranes. Together with TatB, TatC is part of a receptor directly interacting with Tat signal peptides (By similarity)
gene604	aspartate kinase; CHH_RS03185	983328.CFV354_1189	2.90E-227	745.1	LYSC	GO:0000096,GO:0000097,GO:0003674,GO:0003824,GO:0004072,GO:0006082,GO:0006520,GO:0006553,GO:0006555,GO:0006566,GO:0006790,GO:0006793,GO:0006796,GO:0006807,GO:0008150,GO:0008152,GO:0008652,GO:0009058,GO:0009066,GO:0009067,GO:0009085,GO:0009086,GO:0009088,GO:0009089,GO:0009987,GO:0016053,GO:0016301,GO:0016310,GO:0016740,GO:0016772,GO:0016774,GO:0019202,GO:0019752,GO:0043436,GO:0043648,GO:0044237,GO:…	K00928,K12524,K12525	ASPK	bactNOG[38]	05CFH@bactNOG,0GAWY@delNOG,0I32W@eproNOG,16QRR@proNOG,COG0527@NOG	0I32W|2.74091014536e-208|694.865356445	E	aspartate kinase EC 2.7.2.4
gene615	30S ribosomal protein S15; CHH_RS03240	983328.CFV354_1171	3.20E-52	170.4	RPSO	GO:0003674,GO:0003676,GO:0003723,GO:0003735,GO:0005198,GO:0005488,GO:0005575,GO:0005622,GO:0005623,GO:0005737,GO:0005829,GO:0005840,GO:0005886,GO:0006139,GO:0006378,GO:0006396,GO:0006397,GO:0006412,GO:0006725,GO:0006807,GO:0008150,GO:0008152,GO:0009058,GO:0009059,GO:0009987,GO:0010467,GO:0015935,GO:0016020,GO:0016070,GO:0016071,GO:0019538,GO:0019843,GO:0022626,GO:0022627,GO:0030529,GO:0031123,GO:…	K02956		bactNOG[38]	05K77@bactNOG,0GFSX@delNOG,0I468@eproNOG,17FJ8@proNOG,COG0184@NOG	05K77|3.76781519975e-37|129.300170898	J	Forms an intersubunit bridge (bridge B4) with the 23S rRNA of the 50S subunit in the ribosome (By similarity)
gene624	molecular chaperone DnaK; CHH_RS03285	360104.CCC13826_2046	0	1187.5	DNAK	GO:0003674,GO:0005488,GO:0005575,GO:0005622,GO:0005623,GO:0005737,GO:0005886,GO:0006457,GO:0006950,GO:0008150,GO:0008152,GO:0008270,GO:0009266,GO:0009408,GO:0009628,GO:0009987,GO:0016020,GO:0019538,GO:0043167,GO:0043169,GO:0043170,GO:0043335,GO:0044237,GO:0044238,GO:0044260,GO:0044267,GO:0044424,GO:0044464,GO:0046872,GO:0046914,GO:0050896,GO:0071704,GO:0071944	K04043		bactNOG[38]	05CFG@bactNOG,0GAM9@delNOG,0I2NF@eproNOG,16R77@proNOG,COG0443@NOG	0I2NF|0.0|1219.93395996	O	Acts as a chaperone (By similarity)
gene642	30S ribosomal protein S30; CHH_RS03375	983328.CFV354_1145	2.40E-94	305.1			K05808		bactNOG[38]	08UV0@bactNOG,0GEV1@delNOG,0I3QQ@eproNOG,11S4D@NOG,17A0B@proNOG	08UV0|2.12229514166e-79|268.690643311	S	sigma 54 modulation protein ribosomal protein S30EA
gene652	DNA-binding response regulator; CHH_RS03425	983328.CFV354_0833	2.30E-133	434.6	OMPR		K02483,K07659,K07661,K07662,K11329		bactNOG[38]	05DPZ@bactNOG,0GDB2@delNOG,0I35X@eproNOG,16PT0@proNOG,COG0745@NOG	0I35X|1.24951699037e-106|358.129669189	T	response regulator
gene659	F0F1 ATP synthase subunit A; CHH_RS03460	983328.CFV354_0843	4.60E-139	454.3	ATPB	GO:0005575,GO:0005623,GO:0005886,GO:0016020,GO:0044464,GO:0071944	K02108	ATPS10rpp,ATPS4r	bactNOG[38]	07WJT@bactNOG,0GAUD@delNOG,0I2S4@eproNOG,16UNA@proNOG,COG0356@NOG	07WJT|2.59541790069e-84|285.567443848	C	it plays a direct role in the translocation of protons across the membrane (By similarity)
gene661	aspartyl/glutamyl-tRNA amidotransferase subunit B; CHH_RS03470	553218.CAMRE0001_2474	1.20E-261	864.3	GATB		K02434		bactNOG[38]	05CHT@bactNOG,0GB9Z@delNOG,0I2RQ@eproNOG,16Q2U@proNOG,COG0064@NOG	05CHT|3.7106375344e-207|691.878662109	J	Allows the formation of correctly charged Asn-tRNA(Asn) or Gln-tRNA(Gln) through the transamidation of misacylated Asp- tRNA(Asn) or Glu-tRNA(Gln) in organisms which lack either or both of asparaginyl-tRNA or glutaminyl-tRNA synthetases. The reaction takes place in the presence of glutamine and ATP through an activated phospho-Asp-tRNA(Asn) or phospho-Glu-tRNA(Gln) (By similarity)
gene670	7-alpha-hydroxysteroid dehydrogenase; CHH_RS03515	553218.CAMRE0001_0519	2.60E-149	483.5					bactNOG[38]	08F0S@bactNOG,171DR@proNOG,COG1028@NOG	08F0S|4.89846747923e-97|327.498413086	I, Q	short chain dehydrogenase
gene671	4-hydroxy-tetrahydrodipicolinate synthase; CHH_RS03520	983328.CFV354_0855	2.70E-190	621.8	DAPA	GO:0003674,GO:0003824,GO:0005575,GO:0005622,GO:0005623,GO:0005737,GO:0005829,GO:0006082,GO:0006520,GO:0006553,GO:0006807,GO:0008150,GO:0008152,GO:0008652,GO:0008840,GO:0009058,GO:0009066,GO:0009067,GO:0009085,GO:0009089,GO:0009987,GO:0016053,GO:0016829,GO:0016835,GO:0016836,GO:0019752,GO:0019877,GO:0043436,GO:0043648,GO:0043650,GO:0044237,GO:0044238,GO:0044249,GO:0044281,GO:0044283,GO:0044424,GO:…	K01714	DHDPS	bactNOG[38]	05CDP@bactNOG,0GBNF@delNOG,0I2GY@eproNOG,16PWN@proNOG,COG0329@NOG	0I2GY|1.80725809864e-164|548.630981445	E	Catalyzes the condensation of (S)-aspartate-beta- semialdehyde (S)-ASA and pyruvate to 4-hydroxy- tetrahydrodipicolinate (HTPA) (By similarity)
gene679	fructose-bisphosphatase; CHH_RS03565	983328.CFV354_0868	6.90E-184	604.5	FBP	GO:0003674,GO:0003824,GO:0005575,GO:0005622,GO:0005623,GO:0005737,GO:0005975,GO:0005996,GO:0006006,GO:0006094,GO:0006793,GO:0006796,GO:0008150,GO:0008152,GO:0009058,GO:0009987,GO:0016051,GO:0016311,GO:0016787,GO:0016788,GO:0016791,GO:0019203,GO:0019318,GO:0019319,GO:0042132,GO:0042578,GO:0044237,GO:0044238,GO:0044424,GO:0044464,GO:0044723,GO:0046364,GO:0050308,GO:0071704,GO:1901576	K01086,K03841	FBP,SBP	bactNOG[38]	05CZI@bactNOG,0GBG1@delNOG,0I3AE@eproNOG,16PFJ@proNOG,COG0158@NOG	05CZI|7.97482385265e-84|284.243255615	G	D-fructose-1,6-bisphosphate 1-phosphohydrolase class 1
gene681	methionine--tRNA ligase; CHH_RS03575	983328.CFV354_0870	0	1307.4	METG	GO:0003674,GO:0003824,GO:0004812,GO:0004825,GO:0005575,GO:0005622,GO:0005623,GO:0005737,GO:0005829,GO:0005886,GO:0008150,GO:0008152,GO:0016020,GO:0016874,GO:0016875,GO:0016876,GO:0040007,GO:0044424,GO:0044444,GO:0044464,GO:0071944	K01874		bactNOG[38]	05CKH@bactNOG,0GBGA@delNOG,0I2MU@eproNOG,16PBZ@proNOG,COG0073@NOG,COG0143@NOG	05CKH|5.35249866195e-241|805.948669434	J	Is required not only for elongation of protein synthesis but also for the initiation of all mRNA translation through initiator tRNA(fMet) aminoacylation (By similarity)
gene692	dehypoxanthine futalosine cyclase; CHH_RS03630	553220.CAMGR0001_0826	1.70E-197	649.6	COFH		K11779,K11784		bactNOG[38]	05DKF@bactNOG,0GAU0@delNOG,0I2FV@eproNOG,16R5K@proNOG,COG1060@NOG	05DKF|3.29769475099e-155|521.426330566	H	Catalyzes the radical-mediated transfer of the hydroxybenzyl group from 4-hydroxyphenylpyruvate (HPP) to 5-amino- 6-ribitylamino-2,4(1H,3H)-pyrimidinedione to form 7,8-didemethyl- 8-hydroxy-5-deazariboflavin (FO) (By similarity)
gene708	acetolactate synthase catalytic subunit; CHH_RS03710	360105.CCV52592_1428	1.00E-289	952.6	ILVI	GO:0003674,GO:0003824,GO:0003984,GO:0006082,GO:0006520,GO:0006549,GO:0006573,GO:0006807,GO:0008150,GO:0008152,GO:0008652,GO:0009058,GO:0009081,GO:0009082,GO:0009097,GO:0009099,GO:0009987,GO:0016053,GO:0016740,GO:0016744,GO:0019752,GO:0043436,GO:0044237,GO:0044238,GO:0044249,GO:0044281,GO:0044283,GO:0044710,GO:0044711,GO:0046394,GO:0051186,GO:0051188,GO:0071704,GO:1901564,GO:1901566,GO:1901576,GO:…	K01652	ACHBS,ACLS,GLXCL	bactNOG[38]	05C7K@bactNOG,0GAYY@delNOG,0I2X5@eproNOG,16PKP@proNOG,COG0028@NOG	0I2X5|2.07556552226e-290|966.863037109	E	Acetolactate synthase
gene758	50S ribosomal protein L28; CHH_RS03975	360107.CHAB381_0770	5.30E-30	89.6	RPMB		K02902		bactNOG[38]	08F9R@bactNOG,0GSBK@delNOG,171Z1@proNOG,COG0227@NOG	08F9R|6.39312277601e-38|131.688232422	J	Ribosomal L28 family
gene762	methionine ABC transporter ATP-binding protein; CHH_RS03995	983328.CFV354_1044	2.00E-165	545.5	METN	GO:0005575,GO:0005623,GO:0005886,GO:0016020,GO:0044464,GO:0071944	K02003,K02071		bactNOG[38]	08JEI@bactNOG,0GT2U@delNOG,0I6BQ@eproNOG,1739F@proNOG,COG1135@NOG	08JEI|3.7832178222e-135|454.471923828	P	Part of the ABC transporter complex MetNIQ involved in methionine import. Responsible for energy coupling to the transport system (By similarity)
gene797	pyruvate carboxylase subunit A; CHH_RS04205	983328.CFV354_0741	0	1019.6	PYCA		K01959,K01961	PC	bactNOG[38]	05CER@bactNOG,0GB24@delNOG,0I2T1@eproNOG,16PUC@proNOG,COG0439@NOG	0I2T1|1.38042492977e-229|765.285339355	I	Biotin carboxylase
gene828	3-isopropylmalate dehydratase; CHH_RS04365	643648.Slip_0510	4.00E-57	183.8	LEUD		K01704,K16793		bactNOG[38]	08S93@bactNOG,0ES3Y@cloNOG,0NHH8@firmNOG,COG0066@NOG	08S93|5.08892341808e-64|217.96862793	E	Catalyzes the isomerization between 2-isopropylmalate and 3-isopropylmalate, via the formation of 2-isopropylmaleate (By similarity)
gene829	3-isopropylmalate dehydrogenase; CHH_RS04370	983328.CFV354_1095	2.50E-221	724.8	LEUB	GO:0003674,GO:0003824,GO:0003862,GO:0005575,GO:0005622,GO:0005623,GO:0005737,GO:0006082,GO:0006520,GO:0006551,GO:0006807,GO:0006950,GO:0007154,GO:0008150,GO:0008152,GO:0008652,GO:0009058,GO:0009081,GO:0009082,GO:0009098,GO:0009267,GO:0009605,GO:0009987,GO:0009991,GO:0016053,GO:0016491,GO:0016614,GO:0016616,GO:0019752,GO:0031667,GO:0031668,GO:0031669,GO:0033554,GO:0034198,GO:0042594,GO:0043436,GO:…	K00052,K01704	3MMD,IPMD,OMCDC	bactNOG[38]	05C0C@bactNOG,0GBWU@delNOG,0I2G3@eproNOG,16PC5@proNOG,COG0473@NOG	0I2G3|6.56608893312e-199|663.375854492	E	Catalyzes the oxidation of 3-carboxy-2-hydroxy-4- methylpentanoate (3-isopropylmalate) to 3-carboxy-4-methyl-2- oxopentanoate. The product decarboxylates to 4-methyl-2 oxopentanoate (By similarity)
gene836	general secretion pathway protein GspE; CHH_RS04410	360104.CCC13826_1231	2.40E-267	879	CTSE		K02243,K02454,K02505,K02652		bactNOG[38]	07QHF@bactNOG,0GBIF@delNOG,0I2KD@eproNOG,16Q1A@proNOG,COG2804@NOG	0I2KD|7.87253930709e-227|756.709777832	U	type II secretion system protein E
gene845	HslU--HslV peptidase ATPase subunit; CHH_RS04455	983328.CFV354_1078	3.20E-247	815.7	HSLU	GO:0003674,GO:0003824,GO:0005575,GO:0005622,GO:0005623,GO:0005737,GO:0006508,GO:0006950,GO:0008150,GO:0008152,GO:0008233,GO:0009266,GO:0009408,GO:0009628,GO:0016020,GO:0016787,GO:0019538,GO:0043170,GO:0044238,GO:0044424,GO:0044464,GO:0050896,GO:0071704	K03667		bactNOG[38]	05C4N@bactNOG,0GATC@delNOG,0I2U4@eproNOG,16PVM@proNOG,COG1220@NOG	05C4N|1.33997522567e-181|607.370056152	O	this subunit has chaperone activity. The binding of ATP and its subsequent hydrolysis by HslU are essential for unfolding of protein substrates subsequently hydrolyzed by HslV. HslU recognizes the N-terminal part of its protein substrates and unfolds these before they are guided to HslV for hydrolysis (By similarity)
gene846	ATP-dependent protease subunit HslV; CHH_RS04460	983328.CFV354_1077	6.80E-112	367	HSLV	GO:0003674,GO:0003824,GO:0005575,GO:0005622,GO:0005623,GO:0005737,GO:0005829,GO:0006508,GO:0006950,GO:0008150,GO:0008152,GO:0008233,GO:0009266,GO:0009408,GO:0009628,GO:0016787,GO:0019538,GO:0043170,GO:0044238,GO:0044424,GO:0044444,GO:0044464,GO:0050896,GO:0071704	K01419		bactNOG[38]	08R5P@bactNOG,0GAQ0@delNOG,0I2N1@eproNOG,16QAM@proNOG,COG5405@NOG	08R5P|6.38367941251e-77|260.409393311	O	Protease subunit of a proteasome-like degradation complex believed to be a general protein degrading machinery (By similarity)
gene854	4-hydroxy-3-methylbut-2-en-1-yl diphosphate synthase; CHH_RS04500	983328.CFV354_1059	9.00E-207	682.4	ISPG	GO:0003674,GO:0003824,GO:0005488,GO:0005575,GO:0005618,GO:0005623,GO:0005886,GO:0006732,GO:0006733,GO:0006743,GO:0006744,GO:0008150,GO:0008152,GO:0009055,GO:0009058,GO:0009108,GO:0009987,GO:0016020,GO:0016491,GO:0016725,GO:0030312,GO:0042180,GO:0042181,GO:0042375,GO:0044237,GO:0044249,GO:0044281,GO:0044283,GO:0044464,GO:0044710,GO:0044711,GO:0045426,GO:0046429,GO:0051186,GO:0051188,GO:0051536,GO:…	K03526	MECDPDH,MECDPDH2,MECDPDH4,MECDPDH5,MECDPDH_syn	bactNOG[38]	05C4E@bactNOG,0GAUK@delNOG,0I2ZZ@eproNOG,16PQ2@proNOG,COG0821@NOG	05C4E|7.66483534251e-154|516.879333496	I	Converts 2C-methyl-D-erythritol 2,4-cyclodiphosphate (ME-2,4cPP) into 1-hydroxy-2-methyl-2-(E)-butenyl 4-diphosphate (By similarity)
gene868	2-oxoglutarate ferredoxin oxidoreductase subunit beta; CHH_RS04575	983328.CFV354_0986	4.00E-194	634.7	OORB		K00175,K00187	IOR2b,IOR3b,IORb,OOR2,OOR2r,OOR3r,POR3b,VOR1b,VOR2b,VOR3b	bactNOG[38]	05DQU@bactNOG,0GBGW@delNOG,0I2VF@eproNOG,16QSW@proNOG,COG1013@NOG	0I2VF|7.94264908401e-169|563.0859375	C	2-oxoglutarate-acceptor oxidoreductase subunit OorB
gene869	2-oxoglutarate:acceptor oxidoreductase; CHH_RS04580	983328.CFV354_0985	5.50E-112	365.6	OORC	GO:0003674,GO:0003824,GO:0006091,GO:0006113,GO:0008150,GO:0008152,GO:0009987,GO:0015980,GO:0016491,GO:0016730,GO:0044237,GO:0044710,GO:0055114	K00177	OOR2r,OOR3r	bactNOG[38]	08ZHB@bactNOG,0GCIF@delNOG,0I2TQ@eproNOG,1782X@proNOG,COG1014@NOG	08ZHB|6.33222912529e-48|166.564361572	C	oxidoreductase
gene871	YggS family pyridoxal phosphate enzyme; CHH_RS04595	983328.CFV354_0938	8.00E-125	410.8	YGGS	GO:0003674,GO:0005488,GO:0030170,GO:0043167,GO:0043168,GO:0048037	K06997		bactNOG[38]	05DFA@bactNOG,0GBEW@delNOG,0I369@eproNOG,16PKW@proNOG,COG0325@NOG	05DFA|1.45978292079e-61|211.864425659	F	alanine racemase domain protein
gene885	RNA degradosome polyphosphate kinase; CHH_RS04665	983328.CFV354_0954	0	1469.7	PPK	GO:0000287,GO:0001666,GO:0003674,GO:0003824,GO:0005488,GO:0005575,GO:0005622,GO:0005623,GO:0005737,GO:0005829,GO:0005886,GO:0006464,GO:0006468,GO:0006793,GO:0006796,GO:0006950,GO:0006979,GO:0007154,GO:0008150,GO:0008152,GO:0008976,GO:0009267,GO:0009358,GO:0009405,GO:0009605,GO:0009628,GO:0009987,GO:0009991,GO:0015968,GO:0016020,GO:0016301,GO:0016310,GO:0016740,GO:0016772,GO:0016776,GO:0019538,GO:…	K00937	PPK2r,PPKr	bactNOG[38]	05CUU@bactNOG,0GASC@delNOG,0I2MS@eproNOG,16Q66@proNOG,COG0855@NOG	05CUU|3.57460400096e-257|858.381103516	P	Catalyzes the reversible transfer of the terminal phosphate of ATP to form a long-chain polyphosphate (polyP) (By similarity)
gene895	pantetheine-phosphate adenylyltransferase; CHH_RS04720	983328.CFV354_0970	1.10E-90	298.1	COAD	GO:0003674,GO:0003824,GO:0004595,GO:0005575,GO:0005622,GO:0005623,GO:0005737,GO:0006139,GO:0006163,GO:0006164,GO:0006461,GO:0006725,GO:0006732,GO:0006753,GO:0006793,GO:0006796,GO:0006807,GO:0008150,GO:0008152,GO:0009058,GO:0009108,GO:0009116,GO:0009117,GO:0009119,GO:0009150,GO:0009152,GO:0009163,GO:0009165,GO:0009259,GO:0009260,GO:0009987,GO:0015936,GO:0015937,GO:0016043,GO:0016740,GO:0016772,GO:…	K00954	PTPATi	bactNOG[38]	08ZEF@bactNOG,0GDZT@delNOG,0I3NV@eproNOG,179RB@proNOG,COG0669@NOG	08ZEF|1.19635194876e-55|190.368225098	H	Reversibly transfers an adenylyl group from ATP to 4'- phosphopantetheine, yielding dephospho-CoA (dPCoA) and pyrophosphate (By similarity)
gene898	arginine decarboxylase; CHH_RS04735	983328.CFV354_0973	0	1327.3	SPEA	GO:0003674,GO:0003824,GO:0005575,GO:0005623,GO:0006082,GO:0006520,GO:0006525,GO:0006527,GO:0006576,GO:0006595,GO:0006596,GO:0006807,GO:0008150,GO:0008152,GO:0008792,GO:0009056,GO:0009058,GO:0009063,GO:0009064,GO:0009065,GO:0009308,GO:0009309,GO:0009445,GO:0009446,GO:0009987,GO:0016054,GO:0016829,GO:0016830,GO:0016831,GO:0019752,GO:0034641,GO:0042401,GO:0042597,GO:0043436,GO:0044106,GO:0044237,GO:…	K01585	ARGDC,ARGDCpp,GLUDC	bactNOG[38]	05DP5@bactNOG,0GBQS@delNOG,0I2II@eproNOG,16R8P@proNOG,COG1166@NOG	05DP5|1.09060553843e-205|687.732177734	E	Catalyzes the biosynthesis of agmatine from arginine (By similarity)
gene902	molybdopterin adenylyltransferase; CHH_RS04755	458817.Shal_0055	2.30E-80	263.5	MOAB		K01724,K03635,K03638,K03831		bactNOG[38]	05EPU@bactNOG,COG0521@NOG	05EPU|3.39820079723e-77|263.642181396	H	Molybdenum cofactor synthesis domain protein
gene906	3-dehydroquinate synthase; CHH_RS04775	983328.CFV354_0933	1.30E-170	563.4	AROB	GO:0005575,GO:0005622,GO:0005623,GO:0005737,GO:0044424,GO:0044464	K01524,K01735,K13829	DHQS,SHKK	bactNOG[38]	05D49@bactNOG,0GB8B@delNOG,0I2PT@eproNOG,16QMG@proNOG,COG0337@NOG	05D49|2.16662991905e-137|462.636993408	E	3-dehydroquinate synthase
gene908	LPS export ABC transporter ATP-binding protein; CHH_RS04785	983328.CFV354_0931	1.20E-138	456.1	LPTB	GO:0003674,GO:0003824,GO:0005215,GO:0005319,GO:0005575,GO:0005622,GO:0005623,GO:0005737,GO:0005886,GO:0006139,GO:0006152,GO:0006163,GO:0006195,GO:0006200,GO:0006725,GO:0006753,GO:0006793,GO:0006796,GO:0006807,GO:0006810,GO:0006869,GO:0008150,GO:0008152,GO:0009056,GO:0009116,GO:0009117,GO:0009119,GO:0009123,GO:0009125,GO:0009126,GO:0009128,GO:0009141,GO:0009143,GO:0009144,GO:0009146,GO:0009150,GO:…	K01990,K06861	ACOLIPAabctex,CLIPAabctex,COLIPAPabctex,COLIPAabctex,ECA4COLIPAabctex,ENLIPAabctex,GM1LIPAabctex,GM2LIPAabctex,K2L4Aabctex,LIPAabctex,O16A4COLIPAabctex	bactNOG[38]	08IUZ@bactNOG,0GT0H@delNOG,0I6B7@eproNOG,172ZM@proNOG,COG1137@NOG	08IUZ|4.37202620571e-124|418.285583496	S	ABC transporter
gene915	argininosuccinate synthase; CHH_RS04820	983328.CFV354_0921	4.80E-275	908.2	ARGG	GO:0003674,GO:0003824,GO:0004055,GO:0005575,GO:0005622,GO:0005623,GO:0005737,GO:0006082,GO:0006520,GO:0006525,GO:0006526,GO:0006807,GO:0008150,GO:0008152,GO:0008652,GO:0009058,GO:0009064,GO:0009084,GO:0009987,GO:0016053,GO:0016874,GO:0016879,GO:0019752,GO:0043436,GO:0044237,GO:0044238,GO:0044249,GO:0044281,GO:0044283,GO:0044424,GO:0044464,GO:0044710,GO:0044711,GO:0046394,GO:0071704,GO:1901564,GO:…	K01940	ARGSS	bactNOG[38]	05CDH@bactNOG,0GAU7@delNOG,0I2MQ@eproNOG,16PSZ@proNOG,COG0137@NOG	05CDH|8.41381260899e-204|681.518981934	E	Citrulline--aspartate ligase
gene956	peptidase S41; CHH_RS05030	983328.CFV354_1024	2.30E-206	676.5	CTPA	GO:0005575,GO:0005576,GO:0005623,GO:0005886,GO:0016020,GO:0030288,GO:0030312,GO:0030313,GO:0031975,GO:0042597,GO:0044462,GO:0044464,GO:0071944	K03797		bactNOG[38]	05CN1@bactNOG,0GAWR@delNOG,0I2VD@eproNOG,16QAK@proNOG,COG0793@NOG	0I2VD|3.48709430882e-205|684.499389648	M	protease
gene957	phosphoribosylaminoimidazolesuccinocarboxamide synthase; CHH_RS05035	330214.NIDE1388	1.70E-84	277.3	PURC		K01587,K01923		bactNOG[38]	07QPR@bactNOG,COG0152@NOG	07QPR|2.02962425861e-92|311.928527832	F	SAICAR synthetase
gene959	phosphoribosylformylglycinamidine synthase I; CHH_RS05045	983328.CFV354_1027	5.40E-129	423.7	PURQ	GO:0003674,GO:0003824,GO:0004642,GO:0005575,GO:0005622,GO:0005623,GO:0005737,GO:0005886,GO:0006139,GO:0006163,GO:0006164,GO:0006725,GO:0006753,GO:0006793,GO:0006796,GO:0006807,GO:0008150,GO:0008152,GO:0009058,GO:0009117,GO:0009150,GO:0009152,GO:0009165,GO:0009259,GO:0009260,GO:0009987,GO:0016020,GO:0016874,GO:0016879,GO:0016884,GO:0018130,GO:0019438,GO:0019637,GO:0019693,GO:0034641,GO:0034654,GO:…	K01952	PRFGS,PRFGS_1	bactNOG[38]	05D21@bactNOG,0GBPX@delNOG,0I395@eproNOG,16SA1@proNOG,COG0047@NOG	05D21|1.44853497392e-96|327.392089844	F	Phosphoribosylformylglycinamidine synthase I
gene971	3-deoxy-7-phosphoheptulonate synthase; CHH_RS05105	983328.CFV354_0716	1.30E-271	895.6	AROF		K01626	DDPA	bactNOG[38]	05C7V@bactNOG,0GAXT@delNOG,0I2XK@eproNOG,16PK4@proNOG,COG3200@NOG	05C7V|3.41590405322e-219|730.655517578	E	phospho-2-dehydro-3-deoxyheptonate aldolase
gene993	threonine ammonia-lyase; CHH_RS05215	553220.CAMGR0001_1391	1.10E-203	667.3	ILVA	GO:0003674,GO:0003824,GO:0004609,GO:0004611,GO:0004612,GO:0004794,GO:0005488,GO:0006082,GO:0006520,GO:0006544,GO:0006549,GO:0006563,GO:0006566,GO:0006807,GO:0008150,GO:0008152,GO:0008652,GO:0009058,GO:0009066,GO:0009069,GO:0009081,GO:0009082,GO:0009097,GO:0009987,GO:0016053,GO:0016597,GO:0016829,GO:0016830,GO:0016831,GO:0016840,GO:0016841,GO:0019752,GO:0031406,GO:0043167,GO:0043168,GO:0043436,GO:…	K01754,K17989	SERD_L,SER_AL,THRD_L	bactNOG[38]	05C7B@bactNOG,0GBCE@delNOG,0I2N2@eproNOG,16QMI@proNOG,COG1171@NOG	0I2N2|4.26508128831e-207|690.572998047	E	Threonine dehydratase
gene1010	protein-export membrane protein SecD; CHH_RS05300	983328.CFV354_0792	3.70E-304	1004.3	SECD	GO:0005575,GO:0005623,GO:0005886,GO:0006810,GO:0008104,GO:0008150,GO:0009306,GO:0009987,GO:0015031,GO:0016020,GO:0032940,GO:0033036,GO:0044464,GO:0044699,GO:0044763,GO:0044765,GO:0045184,GO:0046903,GO:0051179,GO:0051234,GO:0051641,GO:0051649,GO:0071702,GO:0071944	K03072,K12257	PHEMEabcpp	bactNOG[38]	07QN8@bactNOG,0GAPD@delNOG,0I2MD@eproNOG,16Q35@proNOG,COG0342@NOG	07QN8|1.08229696315e-188|632.196838379	U	Part of the Sec protein translocase complex. Interacts with the SecYEG preprotein conducting channel. SecDF uses the proton motive force (PMF) to complete protein translocation after the ATP-dependent function of SecA (By similarity)
gene1017	methionine adenosyltransferase; CHH_RS05335	983328.CFV354_0785	1.20E-254	840.8	METK	GO:0005575,GO:0005622,GO:0005623,GO:0005737,GO:0044424,GO:0044464	K00789		bactNOG[38]	05CPH@bactNOG,0GANA@delNOG,0I320@eproNOG,16PQA@proNOG,COG0192@NOG	05CPH|2.01523770595e-149|501.864074707	H	Catalyzes the formation of S-adenosylmethionine from methionine and ATP
gene1037	alanine--tRNA ligase; CHH_RS05435	983328.CFV354_1105	0	1794.6	ALAS	GO:0001071,GO:0001121,GO:0001130,GO:0001131,GO:0001141,GO:0001217,GO:0002161,GO:0003674,GO:0003700,GO:0003824,GO:0004812,GO:0004813,GO:0005488,GO:0005575,GO:0005618,GO:0005622,GO:0005623,GO:0005737,GO:0005829,GO:0005886,GO:0006082,GO:0006139,GO:0006351,GO:0006355,GO:0006399,GO:0006412,GO:0006417,GO:0006418,GO:0006419,GO:0006448,GO:0006450,GO:0006520,GO:0006725,GO:0006807,GO:0008150,GO:0008152,GO:…	K01872		bactNOG[38]	05CIM@bactNOG,0GB0H@delNOG,0I2QS@eproNOG,16Q76@proNOG,COG0013@NOG	05CIM|0.0|1155.8137207	J	Catalyzes the attachment of alanine to tRNA(Ala) in a two-step reaction alanine is first activated by ATP to form Ala- AMP and then transferred to the acceptor end of tRNA(Ala). Also edits incorrectly charged Ser-tRNA(Ala) and Gly-tRNA(Ala) via its editing domain (By similarity)
gene1042	50S ribosomal protein L19; CHH_RS05460	983328.CFV354_1110	2.60E-70	230	RPLS	GO:0003674,GO:0003735,GO:0005198,GO:0005575,GO:0005623,GO:0005886,GO:0006412,GO:0008150,GO:0008152,GO:0009058,GO:0009059,GO:0009987,GO:0010467,GO:0016020,GO:0019538,GO:0034645,GO:0040007,GO:0043170,GO:0044237,GO:0044238,GO:0044249,GO:0044260,GO:0044267,GO:0044464,GO:0071704,GO:0071944,GO:1901576	K02884		bactNOG[38]	08YY1@bactNOG,0GEJ9@delNOG,0I3UB@eproNOG,179PE@proNOG,COG0335@NOG	08YY1|1.12809811282e-50|175.354385376	J	This protein is located at the 30S-50S ribosomal subunit interface and may play a role in the structure and function of the aminoacyl-tRNA binding site (By similarity)
gene1046	30S ribosomal protein S16; CHH_RS05480	983328.CFV354_1114	1.10E-46	151.8	RPSP	GO:0000028,GO:0003674,GO:0003676,GO:0003677,GO:0003735,GO:0003824,GO:0004518,GO:0004519,GO:0004520,GO:0004536,GO:0005198,GO:0005488,GO:0005575,GO:0005622,GO:0005623,GO:0005737,GO:0005829,GO:0005840,GO:0005886,GO:0006139,GO:0006412,GO:0006725,GO:0006807,GO:0006996,GO:0008150,GO:0008152,GO:0009058,GO:0009059,GO:0009987,GO:0010467,GO:0015935,GO:0016020,GO:0016043,GO:0016787,GO:0016788,GO:0019538,GO:…	K02959		bactNOG[38]	05K5M@bactNOG,0GHI7@delNOG,0I438@eproNOG,17FHF@proNOG,COG0228@NOG	05K5M|3.81642415923e-34|121.827964783	J	30s ribosomal protein S16
gene1047	signal recognition particle protein; CHH_RS05485	306263.Cla_0997	9.20E-225	742.7	FFH	GO:0000166,GO:0001882,GO:0001883,GO:0003674,GO:0003824,GO:0003924,GO:0005488,GO:0005525,GO:0005575,GO:0005618,GO:0005622,GO:0005623,GO:0005737,GO:0005886,GO:0006139,GO:0006152,GO:0006163,GO:0006184,GO:0006195,GO:0006605,GO:0006612,GO:0006725,GO:0006753,GO:0006793,GO:0006796,GO:0006807,GO:0006810,GO:0006886,GO:0008104,GO:0008150,GO:0008152,GO:0009056,GO:0009116,GO:0009117,GO:0009119,GO:0009141,GO:…	K03106		bactNOG[38]	05CB9@bactNOG,0GAJ3@delNOG,0I2GM@eproNOG,16Q52@proNOG,COG0541@NOG	05CB9|1.37041045219e-156|525.823364258	U	Involved in targeting and insertion of nascent membrane proteins into the cytoplasmic membrane. Binds to the hydrophobic signal sequence of the ribosome-nascent chain (RNC) as it emerges from the ribosomes. The SRP-RNC complex is then targeted to the cytoplasmic membrane where it interacts with the SRP receptor FtsY
gene1063	glycine--tRNA ligase subunit alpha; CHH_RS05565	983328.CFV354_1122	1.30E-197	650.1	GLYQ	GO:0005575,GO:0005622,GO:0005623,GO:0005737,GO:0044424,GO:0044464	K01878		bactNOG[38]	08HMW@bactNOG,0GSTV@delNOG,0I69A@eproNOG,172A2@proNOG,COG0752@NOG	08HMW|1.39946563789e-152|509.998413086	J	glycyl-tRNA synthetase, alpha subunit
gene1065	5-(carboxyamino)imidazole ribonucleotide mutase; CHH_RS05575	983328.CFV354_1124	4.80E-95	311.5	PURE		K01588	AIRCr	bactNOG[38]	08UM6@bactNOG,0GDC3@delNOG,179U6@proNOG,COG0041@NOG	08UM6|4.38800461706e-69|235.481948853	F	Catalyzes the conversion of N5-carboxyaminoimidazole ribonucleotide (N5-CAIR) to 4-carboxy-5-aminoimidazole ribonucleotide (CAIR) (By similarity)
gene1069	type I glutamate--ammonia ligase; CHH_RS05595	983328.CFV354_1128	0	1080.1	GLNA	GO:0000166,GO:0000287,GO:0001882,GO:0001883,GO:0003674,GO:0003824,GO:0004356,GO:0005488,GO:0005524,GO:0005525,GO:0005575,GO:0005576,GO:0005618,GO:0005622,GO:0005623,GO:0005737,GO:0005829,GO:0005886,GO:0006082,GO:0006461,GO:0006520,GO:0006536,GO:0006541,GO:0006542,GO:0006725,GO:0006807,GO:0006950,GO:0006952,GO:0008150,GO:0008152,GO:0008652,GO:0009058,GO:0009064,GO:0009084,GO:0009405,GO:0009607,GO:…	K01915	GLNS	bactNOG[38]	05C5F@bactNOG,0GAM0@delNOG,0I2I5@eproNOG,16PDC@proNOG,COG0174@NOG	0I2I5|1.2630933176e-289|963.491516113	E	glutamine synthetase
gene1088	UDP-N-acetylmuramate--L-alanine ligase; CHH_RS05710	983328.CFV354_0699	3.50E-261	857.4	MURC	GO:0000166,GO:0000270,GO:0000287,GO:0001882,GO:0001883,GO:0003674,GO:0003824,GO:0005488,GO:0005524,GO:0005575,GO:0005622,GO:0005623,GO:0005737,GO:0006022,GO:0006023,GO:0006024,GO:0006807,GO:0008150,GO:0008152,GO:0008763,GO:0009058,GO:0009059,GO:0009252,GO:0009273,GO:0009987,GO:0016874,GO:0016879,GO:0016881,GO:0017076,GO:0030203,GO:0030554,GO:0032549,GO:0032550,GO:0032553,GO:0032555,GO:0032559,GO:…	K01921,K01924	UAMAS	bactNOG[38]	05DFU@bactNOG,0GBS1@delNOG,0I2Q6@eproNOG,16PEH@proNOG,COG0773@NOG	0I2Q6|1.23931264257e-216|722.729431152	M	Cell wall formation (By similarity)
gene1094	ABC transporter ATP-binding protein; CHH_RS05740	360107.CHAB381_0619	0	1023.6	UUP	GO:0003674,GO:0003676,GO:0003677,GO:0003824,GO:0005215,GO:0005488,GO:0005575,GO:0005622,GO:0005623,GO:0005737,GO:0006139,GO:0006152,GO:0006163,GO:0006195,GO:0006200,GO:0006725,GO:0006753,GO:0006793,GO:0006796,GO:0006807,GO:0006810,GO:0008150,GO:0008152,GO:0009056,GO:0009116,GO:0009117,GO:0009119,GO:0009123,GO:0009125,GO:0009126,GO:0009128,GO:0009141,GO:0009143,GO:0009144,GO:0009146,GO:0009150,GO:…	K15738		bactNOG[38]	05C5H@bactNOG,0GAKF@delNOG,0I34J@eproNOG,16PJF@proNOG,COG0488@NOG	0I34J|2.92097157592e-309|1029.81311035	S	ABC transporter, ATP-binding protein
gene1114	RNA polymerase sigma factor RpoD; CHH_RS05845	983328.CFV354_0615	0	1198.2	RPOD	GO:0000988,GO:0000990,GO:0000996,GO:0001071,GO:0001121,GO:0001123,GO:0001666,GO:0003674,GO:0003676,GO:0003677,GO:0003700,GO:0005488,GO:0005515,GO:0005575,GO:0005618,GO:0005622,GO:0005623,GO:0005737,GO:0005829,GO:0005886,GO:0006139,GO:0006351,GO:0006352,GO:0006355,GO:0006725,GO:0006807,GO:0006950,GO:0008150,GO:0008152,GO:0009058,GO:0009059,GO:0009266,GO:0009405,GO:0009408,GO:0009410,GO:0009415,GO:…	K02316,K03086,K03087		bactNOG[38]	05DG1@bactNOG,0GAMK@delNOG,0I2J9@eproNOG,16PEG@proNOG,COG0568@NOG	0I2J9|0.0|1105.42785645	K	Sigma factors are initiation factors that promote the attachment of RNA polymerase to specific initiation sites and are then released (By similarity)
gene1122	endonuclease III; CHH_RS05885	983328.CFV354_0607	5.20E-117	385.1	NTH	GO:0003674,GO:0003824,GO:0003906,GO:0006139,GO:0006259,GO:0006281,GO:0006725,GO:0006807,GO:0006950,GO:0006974,GO:0008150,GO:0008152,GO:0009987,GO:0016829,GO:0016835,GO:0033554,GO:0034641,GO:0043170,GO:0044237,GO:0044238,GO:0044260,GO:0044699,GO:0044763,GO:0046483,GO:0050896,GO:0051716,GO:0071704,GO:0090304,GO:1901360	K10773		bactNOG[38]	05CSM@bactNOG,0GBM3@delNOG,0I2TW@eproNOG,16PCJ@proNOG,COG0177@NOG	05CSM|1.1868425014e-80|274.477935791	L	endonuclease III
gene1136	ribonuclease Y; CHH_RS05975	983328.CFV354_0601	2.20E-299	988.4	RNY	GO:0005575,GO:0005623,GO:0005886,GO:0016020,GO:0044464,GO:0071944	K18682		bactNOG[38]	05E4Y@bactNOG,0GAU1@delNOG,0I31N@eproNOG,16S71@proNOG,COG1418@NOG	05E4Y|6.99272574742e-183|611.901672363	S	Endoribonuclease that initiates mRNA decay (By similarity)
gene1139	signal recognition particle-docking protein FtsY; CHH_RS05990	983328.CFV354_0598	1.20E-154	510	FTSY	GO:0000166,GO:0001882,GO:0001883,GO:0003674,GO:0003824,GO:0003924,GO:0005488,GO:0005525,GO:0005575,GO:0005618,GO:0005622,GO:0005623,GO:0005737,GO:0005829,GO:0005886,GO:0006139,GO:0006152,GO:0006163,GO:0006184,GO:0006195,GO:0006605,GO:0006612,GO:0006613,GO:0006614,GO:0006725,GO:0006753,GO:0006793,GO:0006796,GO:0006807,GO:0006810,GO:0006886,GO:0008104,GO:0008150,GO:0008152,GO:0009056,GO:0009116,GO:…	K03110		bactNOG[38]	05CCP@bactNOG,0GAT1@delNOG,0I2TH@eproNOG,16PX1@proNOG,COG0552@NOG	05CCP|2.12115586395e-114|386.636016846	U	Involved in targeting and insertion of nascent membrane proteins into the cytoplasmic membrane. Acts as a receptor for the complex formed by the signal recognition particle (SRP) and the ribosome-nascent chain (RNC)
gene1150	Holliday junction DNA helicase RuvB; CHH_RS06050	983328.CFV354_0531	2.70E-181	598.2	RUVB	GO:0000725,GO:0003674,GO:0003678,GO:0003824,GO:0004386,GO:0005575,GO:0005622,GO:0005623,GO:0005737,GO:0006139,GO:0006259,GO:0006281,GO:0006310,GO:0006725,GO:0006807,GO:0006950,GO:0006974,GO:0007154,GO:0008150,GO:0008152,GO:0009378,GO:0009432,GO:0009605,GO:0009987,GO:0009991,GO:0016462,GO:0016787,GO:0016817,GO:0016818,GO:0017111,GO:0031668,GO:0032392,GO:0032508,GO:0032991,GO:0033554,GO:0034641,GO:…	K03551		bactNOG[38]	05CKJ@bactNOG,0GAN3@delNOG,0I2JX@eproNOG,16PE0@proNOG,COG2255@NOG	05CKJ|4.78708462363e-151|505.551361084	L	The RuvA-RuvB complex in the presence of ATP renatures cruciform structure in supercoiled DNA with palindromic sequence, indicating that it may promote strand exchange reactions in homologous recombination. RuvAB is a helicase that mediates the Holliday junction migration by localized denaturation and reannealing (By similarity)
gene1165	sodium/proline symporter; CHH_RS06130	360107.CHAB381_1731	9.20E-244	800.7	PUTP	GO:0005575,GO:0016020	K11928	PROt4	bactNOG[38]	08EUC@bactNOG,0GSII@delNOG,0I66U@eproNOG,1717T@proNOG,COG0591@NOG	08EUC|2.6913261592e-186|622.791381836	E	Sodium proline symporter
gene1166	amino acid ABC transporter permease; CHH_RS06135	717608.CLS_09120	9.40E-54	176.2	PLUT_0860	GO:0005575,GO:0016020	K02029,K02030		bactNOG[38]	05E5Q@bactNOG,0EPN7@cloNOG,0NDPN@firmNOG,COG0765@NOG	0EPN7|1.55401042104e-79|271.027099609	E	Abc transporter
gene1167	peptide ABC transporter ATP-binding protein; CHH_RS06140	983328.CFV354_1336	5.70E-154	507.8	ARTM	GO:0005575,GO:0005623,GO:0005886,GO:0016020,GO:0044464,GO:0071944	K02028	ARGabc	bactNOG[38]	05CDA@bactNOG,0GAPU@delNOG,16PHM@proNOG,COG1126@NOG	05CDA|7.46198750789e-131|441.215911865	E	abc transporter atp-binding protein
gene1181	elongation factor P; CHH_RS06215	983328.CFV354_1352	2.50E-124	408.7	EFP	GO:0003674,GO:0003676,GO:0003723,GO:0003746,GO:0005488,GO:0005575,GO:0005622,GO:0005623,GO:0005737,GO:0006412,GO:0006414,GO:0008135,GO:0008150,GO:0008152,GO:0009058,GO:0009059,GO:0009987,GO:0010467,GO:0019538,GO:0034645,GO:0040007,GO:0043021,GO:0043022,GO:0043170,GO:0044237,GO:0044238,GO:0044249,GO:0044260,GO:0044267,GO:0044424,GO:0044464,GO:0071704,GO:0097159,GO:1901363,GO:1901576	K02356		bactNOG[38]	05DRH@bactNOG,0GB0I@delNOG,0I2X1@eproNOG,16QQZ@proNOG,COG0231@NOG	05DRH|2.54952656842e-74|251.871887207	J	Involved in peptide bond synthesis. Stimulates efficient translation and peptide-bond synthesis on native or reconstituted 70S ribosomes in vitro. Probably functions indirectly by altering the affinity of the ribosome for aminoacyl-tRNA, thus increasing their reactivity as acceptors for peptidyl transferase (By similarity)
gene1182	phosphoglycerate dehydrogenase; CHH_RS06220	983328.CFV354_1353	0	1042	SERA	GO:0003674,GO:0003824,GO:0004617,GO:0005575,GO:0005618,GO:0005623,GO:0005886,GO:0006082,GO:0006461,GO:0006520,GO:0006563,GO:0006564,GO:0006807,GO:0008150,GO:0008152,GO:0008652,GO:0009058,GO:0009069,GO:0009070,GO:0009987,GO:0016020,GO:0016043,GO:0016053,GO:0016491,GO:0016614,GO:0016616,GO:0019752,GO:0022607,GO:0030312,GO:0040007,GO:0043436,GO:0043933,GO:0044085,GO:0044237,GO:0044238,GO:0044249,GO:…	K00058,K16843	HPYRRx,PERD,PGCD	bactNOG[38]	08JQ1@bactNOG,0GT4J@delNOG,0I6C8@eproNOG,173EN@proNOG,COG0111@NOG	0I6C8|2.28664599617e-267|890.529418945	E	D-3-phosphoglycerate dehydrogenase
gene1184	30S ribosomal protein S1; CHH_RS06230	553218.CAMRE0001_3168	1.70E-274	902.8	RPSA	GO:0003674,GO:0003676,GO:0003723,GO:0003729,GO:0003735,GO:0005198,GO:0005488,GO:0005575,GO:0005618,GO:0005622,GO:0005623,GO:0005737,GO:0005829,GO:0005840,GO:0005886,GO:0006412,GO:0006417,GO:0008150,GO:0008152,GO:0009058,GO:0009059,GO:0009889,GO:0009890,GO:0009892,GO:0009987,GO:0010467,GO:0010468,GO:0010556,GO:0010558,GO:0010605,GO:0010608,GO:0015935,GO:0016020,GO:0017148,GO:0019222,GO:0019538,GO:…	K02945,K03527	DMPPS,IPDPS	bactNOG[38]	05CAV@bactNOG,0GANJ@delNOG,0I2PP@eproNOG,16QAF@proNOG,COG0539@NOG	0I2PP|3.01332840824e-259|863.985656738	J	thus facilitating recognition of the initiation point. It is needed to translate mRNA with a short Shine-Dalgarno (SD) purine-rich sequence (By similarity)
gene1185	4-hydroxy-3-methylbut-2-enyl diphosphate reductase; CHH_RS06235	983328.CFV354_1356	2.20E-156	514.8	ISPH	GO:0003674,GO:0003824,GO:0006732,GO:0006733,GO:0006743,GO:0006744,GO:0008150,GO:0008152,GO:0009058,GO:0009108,GO:0009636,GO:0009987,GO:0016491,GO:0042180,GO:0042181,GO:0042221,GO:0042375,GO:0042380,GO:0044237,GO:0044249,GO:0044281,GO:0044283,GO:0044710,GO:0044711,GO:0045426,GO:0046677,GO:0050896,GO:0051186,GO:0051188,GO:0055114,GO:0071704,GO:1901576,GO:1901661,GO:1901663	K02945,K03527	DMPPS,IPDPS	bactNOG[38]	05C48@bactNOG,0GB7S@delNOG,0I2UX@eproNOG,16PFS@proNOG,COG0761@NOG	05C48|2.41241863126e-105|356.983032227	I	Converts 1-hydroxy-2-methyl-2-(E)-butenyl 4-diphosphate into isopentenyl diphosphate (IPP) and dimethylallyl diphosphate (DMAPP) (By similarity)
gene1188	phenylalanine--tRNA ligase subunit alpha; CHH_RS06250	983328.CFV354_1359	1.10E-200	662.2	PHES	GO:0003674,GO:0003824,GO:0004812,GO:0004826,GO:0005575,GO:0005622,GO:0005623,GO:0005737,GO:0005886,GO:0006082,GO:0006139,GO:0006399,GO:0006412,GO:0006418,GO:0006432,GO:0006520,GO:0006725,GO:0006807,GO:0008150,GO:0008152,GO:0009058,GO:0009059,GO:0009987,GO:0010467,GO:0016020,GO:0016070,GO:0016874,GO:0016875,GO:0016876,GO:0019538,GO:0019752,GO:0034641,GO:0034645,GO:0034660,GO:0040007,GO:0043038,GO:…	K01889		bactNOG[38]	05CSS@bactNOG,0GARA@delNOG,0I2QB@eproNOG,16Q8Y@proNOG,COG0016@NOG	05CSS|5.57441107521e-138|463.637145996	J	phenylalanyl-tRNA synthetase (alpha subunit)
gene1189	histidine triad nucleotide-binding protein; CHH_RS06255	983328.CFV354_1360	1.10E-75	248	HINT	GO:0003674,GO:0003824,GO:0006082,GO:0006520,GO:0006522,GO:0006524,GO:0006807,GO:0008150,GO:0008152,GO:0009056,GO:0009063,GO:0009078,GO:0009080,GO:0009987,GO:0016054,GO:0016787,GO:0016810,GO:0016811,GO:0019478,GO:0019752,GO:0043436,GO:0043530,GO:0044237,GO:0044238,GO:0044248,GO:0044281,GO:0044282,GO:0044710,GO:0044712,GO:0046144,GO:0046395,GO:0046416,GO:0046436,GO:0055130,GO:0071704,GO:1901564,GO:…	K02503		bactNOG[38]	05K59@bactNOG,0GFHW@delNOG,0I43C@eproNOG,17FT2@proNOG,COG0537@NOG	05K59|1.97506296311e-46|161.799468994	F, G	histidine triad (HIT) protein
gene1191	polyribonucleotide nucleotidyltransferase; CHH_RS06265	983328.CFV354_1362	0	1355	PNP	GO:0000166,GO:0000175,GO:0003674,GO:0003676,GO:0003723,GO:0003729,GO:0003824,GO:0004518,GO:0004527,GO:0004532,GO:0004540,GO:0004654,GO:0005488,GO:0005575,GO:0005618,GO:0005622,GO:0005623,GO:0005737,GO:0005829,GO:0005886,GO:0006139,GO:0006401,GO:0006402,GO:0006725,GO:0006807,GO:0008150,GO:0008152,GO:0008408,GO:0009056,GO:0009057,GO:0009987,GO:0016020,GO:0016070,GO:0016071,GO:0016740,GO:0016772,GO:…	K00962		bactNOG[38]	05C62@bactNOG,0GAKX@delNOG,0I30Y@eproNOG,16PVS@proNOG,COG1185@NOG	05C62|2.30597890825e-260|869.401550293	J	Involved in mRNA degradation. Hydrolyzes single-stranded polyribonucleotides processively in the 3'- to 5'-direction (By similarity)
gene1195	phosphoribosylamine--glycine ligase; CHH_RS06285	983328.CFV354_1366	2.60E-221	731	PURD	GO:0000166,GO:0001882,GO:0001883,GO:0003674,GO:0003824,GO:0004637,GO:0005488,GO:0005524,GO:0006139,GO:0006152,GO:0006163,GO:0006164,GO:0006195,GO:0006200,GO:0006725,GO:0006753,GO:0006793,GO:0006796,GO:0006807,GO:0006950,GO:0006974,GO:0008150,GO:0008152,GO:0009056,GO:0009058,GO:0009116,GO:0009117,GO:0009119,GO:0009123,GO:0009125,GO:0009126,GO:0009128,GO:0009141,GO:0009143,GO:0009144,GO:0009146,GO:…	K01945,K13713	PRAGSr	bactNOG[38]	05C12@bactNOG,0GAP8@delNOG,0I2P2@eproNOG,16PVE@proNOG,COG0151@NOG	05C12|2.39512994218e-179|601.770446777	F	Phosphoribosylglycinamide synthetase
gene1228	phosphoenolpyruvate carboxykinase (ATP); CHH_RS06475	192222.Cj0932c	0	1031.7	PCKA	GO:0000287,GO:0003674,GO:0003824,GO:0004611,GO:0004612,GO:0005488,GO:0005509,GO:0005575,GO:0005622,GO:0005623,GO:0005737,GO:0005975,GO:0005996,GO:0006006,GO:0006094,GO:0008150,GO:0008152,GO:0009058,GO:0016051,GO:0016829,GO:0016830,GO:0016831,GO:0019318,GO:0019319,GO:0043167,GO:0043169,GO:0044238,GO:0044424,GO:0044464,GO:0044723,GO:0046364,GO:0046872,GO:0071704,GO:1901576	K01610	PEPCK_re,PPCK	bactNOG[38]	05DJ1@bactNOG,0GB26@delNOG,0I2R3@eproNOG,16QZ7@proNOG,COG1866@NOG	05DJ1|8.50495705632e-244|813.112670898	C	Phosphoenolpyruvate Carboxylase
gene1235	elongation factor G; CHH_RS06520	983328.CFV354_1408	0	1478.1	FUSA	GO:0003674,GO:0003676,GO:0003723,GO:0003746,GO:0005488,GO:0005575,GO:0005622,GO:0005623,GO:0005737,GO:0006412,GO:0006414,GO:0008135,GO:0008150,GO:0008152,GO:0009058,GO:0009059,GO:0009987,GO:0010467,GO:0019538,GO:0034645,GO:0043170,GO:0044237,GO:0044238,GO:0044249,GO:0044260,GO:0044267,GO:0044424,GO:0044464,GO:0071704,GO:0097159,GO:1901363,GO:1901576	K02355		bactNOG[38]	05CEJ@bactNOG,0GAXW@delNOG,0I2VQ@eproNOG,16PY2@proNOG,COG0480@NOG	0I2VQ|0.0|1465.54736328	J	Catalyzes the GTP-dependent ribosomal translocation step during translation elongation. During this step, the ribosome changes from the pre-translocational (PRE) to the post- translocational (POST) state as the newly formed A-site-bound peptidyl-tRNA and P-site-bound deacylated tRNA move to the P and E sites, respectively. Catalyzes the coordinated movement of the two tRNA molecules, the mRNA and…
gene1236	30S ribosomal protein S7; CHH_RS06525	983328.CFV354_1409	6.30E-101	331	RPSG	GO:0000028,GO:0003674,GO:0003676,GO:0003723,GO:0003729,GO:0003735,GO:0005198,GO:0005488,GO:0005575,GO:0005618,GO:0005622,GO:0005623,GO:0005737,GO:0005829,GO:0005840,GO:0005886,GO:0006412,GO:0006417,GO:0006996,GO:0008150,GO:0008152,GO:0009058,GO:0009059,GO:0009889,GO:0009890,GO:0009892,GO:0009987,GO:0010467,GO:0010468,GO:0010556,GO:0010558,GO:0010605,GO:0010608,GO:0015935,GO:0016020,GO:0016043,GO:…	K02992		bactNOG[38]	08UHY@bactNOG,0GDXI@delNOG,0I3GD@eproNOG,177XJ@proNOG,COG0049@NOG	08UHY|4.63159067798e-71|240.548873901	J	One of the primary rRNA binding proteins, it binds directly to 16S rRNA where it nucleates assembly of the head domain of the 30S subunit. Is located at the subunit interface close to the decoding center, probably blocks exit of the E-site tRNA (By similarity)
gene1237	30S ribosomal protein S12; CHH_RS06530	983328.CFV354_1410	3.40E-81	265.7	RPSL	GO:0000372,GO:0000375,GO:0000376,GO:0003674,GO:0003676,GO:0003723,GO:0003735,GO:0005198,GO:0005488,GO:0005575,GO:0005622,GO:0005623,GO:0005737,GO:0005829,GO:0005840,GO:0006139,GO:0006396,GO:0006412,GO:0006725,GO:0006807,GO:0008150,GO:0008152,GO:0008380,GO:0009058,GO:0009059,GO:0009893,GO:0009987,GO:0010467,GO:0010468,GO:0010604,GO:0015935,GO:0016070,GO:0019219,GO:0019222,GO:0019538,GO:0019843,GO:…	K02950		bactNOG[38]	08UKE@bactNOG,0GDWP@delNOG,0I3MD@eproNOG,179N0@proNOG,COG0048@NOG	08UKE|5.64359312298e-73|246.777664185	J	Interacts with and stabilizes bases of the 16S rRNA that are involved in tRNA selection in the A site and with the mRNA backbone. Located at the interface of the 30S and 50S subunits, it traverses the body of the 30S subunit contacting proteins on the other side and probably holding the rRNA structure together. The combined cluster of proteins S8, S12 and S17 appears to hold together the shoulder…
gene1238	DNA-directed RNA polymerase subunit beta'; CHH_RS06535	553219.CAMSH0001_0959	0	2969.1	RPOC	GO:0003674,GO:0003824,GO:0003899,GO:0005575,GO:0005618,GO:0005622,GO:0005623,GO:0005737,GO:0005886,GO:0006139,GO:0006725,GO:0006807,GO:0008150,GO:0008152,GO:0009058,GO:0009059,GO:0009987,GO:0016020,GO:0016070,GO:0016740,GO:0016772,GO:0016779,GO:0018130,GO:0019438,GO:0030312,GO:0032774,GO:0034062,GO:0034641,GO:0034654,GO:0040007,GO:0043170,GO:0044237,GO:0044238,GO:0044249,GO:0044260,GO:0044271,GO:…	K03046,K13797		bactNOG[38]	05D27@bactNOG,0GB7U@delNOG,0I330@eproNOG,16PNC@proNOG,COG0086@NOG	05D27|0.0|2244.24975586	K	DNA-dependent RNA polymerase catalyzes the transcription of DNA into RNA using the four ribonucleoside triphosphates as substrates (By similarity)
gene1239	DNA-directed RNA polymerase subunit beta; CHH_RS06540	983328.CFV354_1412	0	2484.2					bactNOG[38]	08EPW@bactNOG,0GSGU@delNOG,1713B@proNOG,COG0085@NOG	08EPW|0.0|2604.37060547	K	DNA-dependent RNA polymerase catalyzes the transcription of DNA into RNA using the four ribonucleoside triphosphates as substrates (By similarity)
gene1240	50S ribosomal protein L7/L12; CHH_RS06545	983328.CFV354_1413	1.10E-68	225	RPLL	GO:0003674,GO:0003735,GO:0005198,GO:0005575,GO:0005618,GO:0005622,GO:0005623,GO:0005737,GO:0005829,GO:0005840,GO:0005886,GO:0006412,GO:0008150,GO:0008152,GO:0009058,GO:0009059,GO:0009987,GO:0010467,GO:0015934,GO:0016020,GO:0019538,GO:0022625,GO:0022626,GO:0030312,GO:0030529,GO:0032991,GO:0034645,GO:0040007,GO:0043170,GO:0043226,GO:0043228,GO:0043229,GO:0043232,GO:0044237,GO:0044238,GO:0044249,GO:…	K02935		bactNOG[38]	05KBC@bactNOG,0GFIT@delNOG,0I41K@eproNOG,17FF2@proNOG,COG0222@NOG	05KBC|1.61660802657e-47|165.397293091	J	Seems to be the binding site for several of the factors involved in protein synthesis and appears to be essential for accurate translation (By similarity)
gene1241	50S ribosomal protein L10; CHH_RS06550	983328.CFV354_1414	2.10E-95	313	RPLJ	GO:0003674,GO:0003735,GO:0005198,GO:0005575,GO:0005618,GO:0005623,GO:0005886,GO:0006412,GO:0008150,GO:0008152,GO:0009058,GO:0009059,GO:0009987,GO:0010467,GO:0016020,GO:0019538,GO:0030312,GO:0034645,GO:0040007,GO:0043170,GO:0044237,GO:0044238,GO:0044249,GO:0044260,GO:0044267,GO:0044464,GO:0071704,GO:0071944,GO:1901576	K02864		bactNOG[38]	08VZM@bactNOG,0GE0N@delNOG,0I3VA@eproNOG,177S6@proNOG,COG0244@NOG	08VZM|3.70504654314e-45|157.02180481	J	50s ribosomal protein L10
gene1242	50S ribosomal protein L1; CHH_RS06555	983328.CFV354_1415	2.40E-138	455.3	RPLA	GO:0003674,GO:0003735,GO:0005198,GO:0005575,GO:0005618,GO:0005622,GO:0005623,GO:0005737,GO:0005829,GO:0005886,GO:0006412,GO:0006417,GO:0006446,GO:0008150,GO:0008152,GO:0009058,GO:0009059,GO:0009889,GO:0009890,GO:0009892,GO:0009987,GO:0010467,GO:0010468,GO:0010556,GO:0010558,GO:0010605,GO:0010608,GO:0016020,GO:0017148,GO:0019222,GO:0019538,GO:0030312,GO:0031323,GO:0031324,GO:0031326,GO:0031327,GO:…	K02863		bactNOG[38]	05C64@bactNOG,0GB1I@delNOG,0I2TK@eproNOG,16PIW@proNOG,COG0081@NOG	05C64|9.20601193203e-101|338.941162109	J	Binds directly to 23S rRNA. The L1 stalk is quite mobile in the ribosome, and is involved in E site tRNA release (By similarity)
gene1243	50S ribosomal protein L11; CHH_RS06560	983328.CFV354_1416	8.70E-89	290.8	RPLK	GO:0003674,GO:0003735,GO:0005198,GO:0005575,GO:0005618,GO:0005623,GO:0006412,GO:0008150,GO:0008152,GO:0009058,GO:0009059,GO:0009987,GO:0010467,GO:0019538,GO:0030312,GO:0034645,GO:0040007,GO:0043170,GO:0044237,GO:0044238,GO:0044249,GO:0044260,GO:0044267,GO:0044464,GO:0071704,GO:0071944,GO:1901576	K02867		bactNOG[38]	08UIK@bactNOG,0GDXC@delNOG,0I3QK@eproNOG,177SZ@proNOG,COG0080@NOG	08UIK|4.60170679486e-73|249.412094116	J	This protein binds directly to 23S ribosomal RNA (By similarity)
gene1244	transcription termination/antitermination protein NusG; CHH_RS06565	983328.CFV354_1417	3.20E-113	371.9	NUSG	GO:0005575,GO:0005618,GO:0005622,GO:0005623,GO:0005634,GO:0005654,GO:0005886,GO:0006139,GO:0006351,GO:0006353,GO:0006355,GO:0006725,GO:0006807,GO:0008023,GO:0008150,GO:0008152,GO:0009058,GO:0009059,GO:0009889,GO:0009987,GO:0010467,GO:0010468,GO:0010556,GO:0016020,GO:0016070,GO:0018130,GO:0019219,GO:0019222,GO:0019438,GO:0030312,GO:0031323,GO:0031326,GO:0031554,GO:0031555,GO:0031564,GO:0031974,GO:…	K02601		bactNOG[38]	05E5V@bactNOG,0GDFS@delNOG,0I3IQ@eproNOG,16R26@proNOG,COG0250@NOG	05E5V|2.90907793824e-65|223.249069214	K	Participates in transcription elongation, termination and antitermination (By similarity)
gene1245	preprotein translocase subunit SecE; CHH_RS06570	360104.CCC13826_0168	2.40E-28	83.8	SECE		K03073		bactNOG[38]	08F98@bactNOG,0GSCB@delNOG,0Z9CH@NOG,171ZI@proNOG	08F98|2.5242628166e-30|107.280532837	U	preprotein translocase subunit SecE
gene1246	50S ribosomal protein L33; CHH_RS06580	556267.HWAG_00453	3.10E-29	90	RPMG		K02913		bactNOG[38]	086AR@bactNOG,0GGR4@delNOG,0I4EZ@eproNOG,16XRI@proNOG,COG0267@NOG	086AR|2.28531519763e-31|110.540847778	J	50S ribosomal protein L33
gene1247	elongation factor Tu; CHH_RS06585	983328.CFV354_1421	1.70E-266	879.7	TUF	GO:0001666,GO:0003674,GO:0003676,GO:0003723,GO:0003746,GO:0005488,GO:0005575,GO:0005618,GO:0005622,GO:0005623,GO:0005737,GO:0005829,GO:0005886,GO:0006412,GO:0006414,GO:0006950,GO:0008135,GO:0008150,GO:0008152,GO:0009058,GO:0009059,GO:0009628,GO:0009987,GO:0010035,GO:0010038,GO:0010039,GO:0010467,GO:0016020,GO:0019538,GO:0030312,GO:0034645,GO:0036293,GO:0040007,GO:0042221,GO:0043170,GO:0044237,GO:…	K02358	SADT2	bactNOG[38]	05CGV@bactNOG,0GARB@delNOG,0I2IH@eproNOG,16PJC@proNOG,COG0050@NOG	05CGV|3.97841523894e-229|763.081420898	J	This protein promotes the GTP-dependent binding of aminoacyl-tRNA to the A-site of ribosomes during protein biosynthesis (By similarity)
gene1250	6,7-dimethyl-8-ribityllumazine synthase; CHH_RS06625	983328.CFV354_1428	9.20E-98	320.5	RIBH	GO:0000906,GO:0003674,GO:0003824,GO:0008150,GO:0008152,GO:0016853,GO:0016866,GO:0016867,GO:0040007	K00794	APRAUR,PMDPHT,RBFSa,RBFSb	bactNOG[38]	08UTT@bactNOG,0GDEM@delNOG,0I3HR@eproNOG,179XR@proNOG,COG0054@NOG	08UTT|1.50303497035e-65|224.173233032	H	Catalyzes the formation of 6,7-dimethyl-8- ribityllumazine by condensation of 5-amino-6-(D- ribitylamino)uracil with 3,4-dihydroxy-2-butanone 4-phosphate. This is the penultimate step in the biosynthesis of riboflavin (By similarity)
gene1257	tryptophan--tRNA ligase; CHH_RS06660	983328.CFV354_1435	3.50E-214	706.3	TRPS	GO:0005575,GO:0005622,GO:0005623,GO:0005737,GO:0044424,GO:0044464	K01867		bactNOG[38]	05C31@bactNOG,0GAZ1@delNOG,16PPP@proNOG,COG0180@NOG	05C31|4.21696465227e-130|438.033874512	J	Tryptophanyl-tRNA synthetase
gene1260	2-isopropylmalate synthase; CHH_RS06675	983328.CFV354_1438	2.20E-303	997	LEUA	GO:0003674,GO:0003824,GO:0003852,GO:0003985,GO:0003988,GO:0006082,GO:0006520,GO:0006551,GO:0006807,GO:0008150,GO:0008152,GO:0008652,GO:0009058,GO:0009081,GO:0009082,GO:0009098,GO:0009987,GO:0016053,GO:0016407,GO:0016408,GO:0016453,GO:0016740,GO:0016746,GO:0016747,GO:0019752,GO:0043436,GO:0044237,GO:0044238,GO:0044249,GO:0044281,GO:0044283,GO:0044710,GO:0044711,GO:0046394,GO:0046912,GO:0071704,GO:…	K01649	IPPS	bactNOG[38]	05CYQ@bactNOG,0GB6Z@delNOG,0I38P@eproNOG,16QMF@proNOG,COG0119@NOG	0I38P|1.53706584736e-218|729.340087891	E	Catalyzes the condensation of the acetyl group of acetyl-CoA with 3-methyl-2-oxobutanoate (2-oxoisovalerate) to form 3-carboxy-3-hydroxy-4-methylpentanoate (2-isopropylmalate) (By similarity)
gene1270	aminotransferase DegT; CHH_RS06725	983328.CFV354_1449	2.20E-216	708.3	PGLE		K13010,K15910,K19430		bactNOG[38]	05CF4@bactNOG,0GB06@delNOG,0I38W@eproNOG,16QUR@proNOG,COG0399@NOG	0I38W|1.81793301591e-168|563.090270996	E	DegT DnrJ EryC1 StrS aminotransferase
gene1281	3-oxoacyl-[acyl-carrier-protein] reductase; CHH_RS06790	983328.CFV354_1455	1.10E-142	464.9	FABG	GO:0000166,GO:0003674,GO:0003824,GO:0004312,GO:0004316,GO:0005488,GO:0005575,GO:0005623,GO:0005886,GO:0006082,GO:0006461,GO:0006629,GO:0006631,GO:0006633,GO:0006766,GO:0006767,GO:0006768,GO:0006790,GO:0006807,GO:0008150,GO:0008152,GO:0008610,GO:0009058,GO:0009059,GO:0009102,GO:0009110,GO:0009273,GO:0009987,GO:0016020,GO:0016043,GO:0016053,GO:0016491,GO:0016614,GO:0016616,GO:0016740,GO:0016746,GO:…	K00059,K11610	3OAR100,3OAR120,3OAR121,3OAR140,3OAR141,3OAR160,3OAR161,3OAR180,3OAR181,3OAR40,3OAR60,3OAR80,C120SN,C140SN,C141SN,C160SN,C161SN,C180SN,C181SN,KAS13,KAS16,KAS17,KAS2,KAS7,KAS8,KAS_HP2,OGMEACPR,OPMEACPR,RHACOAR100,RHACOAR120,RHACOAR140,RHACOAR60,RHACOAR80	bactNOG[38]	05CHR@bactNOG,0GAWM@delNOG,0I2NU@eproNOG,0XNW1@NOG,16QA8@proNOG	0I2NU|1.38623381032e-141|473.315093994	I	reductase (EC 1.1.1.100)
gene1282	acyl carrier protein; CHH_RS06795	983328.CFV354_1456	3.00E-41	134.3	ACPP	GO:0000036,GO:0003674,GO:0005488,GO:0005575,GO:0005622,GO:0005623,GO:0005737,GO:0006082,GO:0006629,GO:0006631,GO:0006633,GO:0008150,GO:0008152,GO:0008610,GO:0009058,GO:0009987,GO:0016053,GO:0019752,GO:0032787,GO:0043436,GO:0044237,GO:0044238,GO:0044249,GO:0044255,GO:0044281,GO:0044283,GO:0044424,GO:0044464,GO:0044620,GO:0044710,GO:0044711,GO:0046394,GO:0048037,GO:0051192,GO:0071704,GO:0072330,GO:…	K02078	AACPS1,AACPS2,AACPS3,AACPS4,AACPS5,AACPS6,AACPS7,AACPS8,AACPS9,ACOATA,ACPPAT120,ACPPAT140,ACPPAT141,ACPPAT160,ACPPAT161,ACPPAT180,ACPPAT181,G3PAT120,G3PAT140,G3PAT141,G3PAT160,G3PAT161,G3PAT180,G3PAT181,MCOATA,UAGAAT	bactNOG[38]	05VNB@bactNOG,0GGNM@delNOG,0I4BH@eproNOG,17FK2@proNOG,COG0236@NOG	05VNB|1.67806864593e-29|106.339233398	I	Carrier of the growing fatty acid chain in fatty acid biosynthesis (By similarity)
gene1283	beta-ketoacyl-[acyl-carrier-protein] synthase II; CHH_RS06800	553219.CAMSH0001_0918	1.50E-222	729.8	FABF	GO:0003674,GO:0003824,GO:0004312,GO:0004315,GO:0005575,GO:0005622,GO:0005623,GO:0005737,GO:0005829,GO:0006082,GO:0006629,GO:0006631,GO:0006633,GO:0008150,GO:0008152,GO:0008610,GO:0009058,GO:0009987,GO:0016053,GO:0016740,GO:0016746,GO:0016747,GO:0019752,GO:0032787,GO:0033817,GO:0043436,GO:0044237,GO:0044238,GO:0044249,GO:0044255,GO:0044281,GO:0044283,GO:0044424,GO:0044444,GO:0044464,GO:0044710,GO:…	K09458	3OAS100,3OAS120,3OAS121,3OAS140,3OAS141,3OAS160,3OAS161,3OAS180,3OAS181,3OAS60,3OAS80,ACOATA,C120SN,C140SN,C160SN,C180SN,C181SN,KAS14,KAS15,KAS16,KAS_HP2,MACPD,OPMEACPS,PYK	bactNOG[38]	05C0Q@bactNOG,0GAJG@delNOG,0I2YX@eproNOG,16PUQ@proNOG,COG0304@NOG	0I2YX|3.60326552421e-223|743.624938965	I	Catalyzes the condensation reaction of fatty acid synthesis by the addition to an acyl acceptor of two carbons from malonyl-ACP (By similarity)
gene1284	acetyl-CoA carboxylase carboxyltransferase subunit alpha; CHH_RS06805	983328.CFV354_1458	7.90E-179	589.1	ACCA	GO:0001676,GO:0003674,GO:0003824,GO:0003989,GO:0005575,GO:0005622,GO:0005623,GO:0005737,GO:0006082,GO:0006629,GO:0006631,GO:0006633,GO:0008150,GO:0008152,GO:0008610,GO:0009058,GO:0009317,GO:0009329,GO:0009987,GO:0016053,GO:0016421,GO:0016874,GO:0016885,GO:0019752,GO:0032787,GO:0032991,GO:0042759,GO:0043234,GO:0043436,GO:0044237,GO:0044238,GO:0044249,GO:0044255,GO:0044281,GO:0044283,GO:0044424,GO:…	K01962,K01963	ACCOAC	bactNOG[38]	07QM9@bactNOG,0GANR@delNOG,16PH9@proNOG,COG0825@NOG	07QM9|1.72037793615e-132|446.39642334	I	Component of the acetyl coenzyme A carboxylase (ACC) complex. First, biotin carboxylase catalyzes the carboxylation of biotin on its carrier protein (BCCP) and then the CO(2) group is transferred by the carboxyltransferase to acetyl-CoA to form malonyl-CoA (By similarity)
gene1287	peptide chain release factor 2; CHH_RS06820	983328.CFV354_1462	4.50E-219	723.2	PRFB	GO:0003674,GO:0003676,GO:0003723,GO:0003747,GO:0005488,GO:0005575,GO:0005618,GO:0005622,GO:0005623,GO:0005737,GO:0006412,GO:0006415,GO:0006810,GO:0008079,GO:0008135,GO:0008150,GO:0008152,GO:0009058,GO:0009059,GO:0009987,GO:0010467,GO:0015858,GO:0015862,GO:0015864,GO:0015931,GO:0016043,GO:0016149,GO:0019538,GO:0022411,GO:0030312,GO:0032984,GO:0034645,GO:0040007,GO:0043170,GO:0043241,GO:0043624,GO:…	K02836		bactNOG[38]	05CG1@bactNOG,0GAUR@delNOG,0I32F@eproNOG,16PKF@proNOG,COG1186@NOG	05CG1|1.67236707796e-149|500.705535889	J	Peptide chain release factor 2 directs the termination of translation in response to the peptide chain termination codons UGA and UAA (By similarity)
gene1295	tRNA (N6-isopentenyl adenosine(37)-C2)-methylthiotransferase MiaB; CHH_RS06860	983328.CFV354_1472	5.90E-241	790.3	MIAB	GO:0003674,GO:0003824,GO:0005575,GO:0005622,GO:0005623,GO:0005737,GO:0006139,GO:0006396,GO:0006399,GO:0006400,GO:0006725,GO:0006807,GO:0008033,GO:0008150,GO:0008152,GO:0009451,GO:0009987,GO:0010467,GO:0016070,GO:0016740,GO:0016782,GO:0034470,GO:0034641,GO:0034660,GO:0035596,GO:0035597,GO:0035600,GO:0043170,GO:0043412,GO:0044237,GO:0044238,GO:0044260,GO:0044424,GO:0044464,GO:0046483,GO:0050497,GO:…	K06168		bactNOG[38]	05CIW@bactNOG,0GAIG@delNOG,0I2PH@eproNOG,16PH0@proNOG,COG0621@NOG	0I2PH|7.46792654477e-226|752.822937012	J	Catalyzes the methylthiolation of N6- (dimethylallyl)adenosine (i(6)A), leading to the formation of 2- methylthio-N6-(dimethylallyl)adenosine (ms(2)i(6)A) at position 37 in tRNAs that read codons beginning with uridine (By similarity)
gene1326	pyruvate:ferredoxin (flavodoxin) oxidoreductase; CHH_RS07020	983328.CFV354_0455	0	2377.9	NIFJ		K03737	POR_2	bactNOG[38]	05D95@bactNOG,0GBKX@delNOG,16QSU@proNOG,COG0674@NOG,COG1013@NOG,COG1014@NOG	05D95|0.0|1693.74365234	C	Oxidoreductase required for the transfer of electrons from pyruvate to flavodoxin (By similarity)
gene1330	30S ribosomal protein S9; CHH_RS07040	983328.CFV354_0451	1.80E-80	263.5	RPSI	GO:0003674,GO:0003735,GO:0005198,GO:0005575,GO:0005623,GO:0005886,GO:0006412,GO:0008150,GO:0008152,GO:0009058,GO:0009059,GO:0009987,GO:0010467,GO:0016020,GO:0019538,GO:0034645,GO:0043170,GO:0044237,GO:0044238,GO:0044249,GO:0044260,GO:0044267,GO:0044464,GO:0071704,GO:0071944,GO:1901576	K02996		bactNOG[38]	08UJD@bactNOG,0GEMD@delNOG,0I3Q0@eproNOG,179RU@proNOG,COG0103@NOG	08UJD|5.65511396354e-58|199.468704224	J	30S ribosomal protein S9
gene1331	50S ribosomal protein L13; CHH_RS07045	983328.CFV354_0450	2.60E-95	312.6	RPLM	GO:0003674,GO:0003735,GO:0005198,GO:0005575,GO:0005618,GO:0005622,GO:0005623,GO:0005737,GO:0005829,GO:0005886,GO:0006412,GO:0008150,GO:0008152,GO:0009058,GO:0009059,GO:0009987,GO:0010467,GO:0016020,GO:0019538,GO:0030312,GO:0034645,GO:0040007,GO:0043170,GO:0044237,GO:0044238,GO:0044249,GO:0044260,GO:0044267,GO:0044424,GO:0044444,GO:0044464,GO:0071704,GO:0071944,GO:1901576	K02871		bactNOG[38]	08UM5@bactNOG,0GDYM@delNOG,0I3MX@eproNOG,179R6@proNOG,COG0102@NOG	08UM5|1.2110549561e-60|206.944381714	J	This protein is one of the early assembly proteins of the 50S ribosomal subunit, although it is not seen to bind rRNA by itself. It is important during the early stages of 50S assembly (By similarity)
gene1348	adenylosuccinate synthase; CHH_RS07130	983328.CFV354_0431	9.80E-262	864.6	PURA	GO:0003674,GO:0003824,GO:0004019,GO:0005575,GO:0005622,GO:0005623,GO:0005737,GO:0006139,GO:0006163,GO:0006164,GO:0006725,GO:0006753,GO:0006793,GO:0006796,GO:0006807,GO:0006950,GO:0006974,GO:0008150,GO:0008152,GO:0009058,GO:0009116,GO:0009117,GO:0009119,GO:0009150,GO:0009152,GO:0009163,GO:0009165,GO:0009259,GO:0009260,GO:0009987,GO:0015949,GO:0016020,GO:0016874,GO:0016879,GO:0018130,GO:0019438,GO:…	K01939	ADSS	bactNOG[38]	05C91@bactNOG,0GAN7@delNOG,0I2ZP@eproNOG,16PIX@proNOG,COG0104@NOG	05C91|4.22152179435e-176|589.174804688	F	Plays an important role in the de novo pathway of purine nucleotide biosynthesis
gene1366	tryptophan synthase subunit beta; CHH_RS07220	983328.CFV354_0415	1.80E-253	837	TRPB		K01696,K01817,K06001	TRPS1,TRPS2,TRPS3	bactNOG[38]	05CG0@bactNOG,0GAP2@delNOG,0I2XN@eproNOG,16PN7@proNOG,COG0133@NOG	05CG0|2.15400726773e-218|731.301757812	E	The beta subunit is responsible for the synthesis of L- tryptophan from indole and L-serine (By similarity)
gene1372	ABC-ATPase UvrA; CHH_RS07250	983328.CFV354_0406	0	2054.6	UVRA	GO:0000166,GO:0001882,GO:0001883,GO:0003674,GO:0003676,GO:0003677,GO:0003824,GO:0004518,GO:0004519,GO:0004520,GO:0004536,GO:0005488,GO:0005524,GO:0005575,GO:0005622,GO:0005623,GO:0005737,GO:0006139,GO:0006152,GO:0006163,GO:0006195,GO:0006200,GO:0006259,GO:0006281,GO:0006725,GO:0006753,GO:0006793,GO:0006796,GO:0006807,GO:0006950,GO:0006974,GO:0008150,GO:0008152,GO:0009056,GO:0009116,GO:0009117,GO:…	K03701		bactNOG[38]	05C5U@bactNOG,0GAJD@delNOG,0I37G@eproNOG,16PIE@proNOG,COG0178@NOG	0I37G|0.0|1820.63696289	L	The UvrABC repair system catalyzes the recognition and processing of DNA lesions. UvrA is an ATPase and a DNA-binding protein. A damage recognition complex composed of 2 UvrA and 2 UvrB subunits scans DNA for abnormalities. When the presence of a lesion has been verified by UvrB, the UvrA molecules dissociate (By similarity)
gene1380	50S ribosomal protein L25/general stress protein Ctc; CHH_RS07290	983328.CFV354_0398	5.70E-96	315	RPLY	GO:0003674,GO:0003735,GO:0005198,GO:0005575,GO:0005622,GO:0005623,GO:0005737,GO:0005829,GO:0006412,GO:0008150,GO:0008152,GO:0009058,GO:0009059,GO:0009987,GO:0010467,GO:0019538,GO:0034645,GO:0043170,GO:0044237,GO:0044238,GO:0044249,GO:0044260,GO:0044267,GO:0044424,GO:0044444,GO:0044464,GO:0071704,GO:1901576	K02897		bactNOG[38]	05KW6@bactNOG,0GE2R@delNOG,16W08@proNOG,COG1825@NOG	05KW6|1.6204820549e-43|152.070037842	J	This is one of the proteins that binds to the 5S RNA in the ribosome where it forms part of the central protuberance (By similarity)
gene1389	transcription elongation factor GreA; CHH_RS07335	983328.CFV354_0389	5.20E-93	305.2	GREA	GO:0001098,GO:0001108,GO:0003674,GO:0005488,GO:0005515,GO:0005575,GO:0005622,GO:0005623,GO:0005737,GO:0006139,GO:0006351,GO:0006354,GO:0006355,GO:0006725,GO:0006807,GO:0008150,GO:0008152,GO:0009058,GO:0009059,GO:0009889,GO:0009987,GO:0010467,GO:0010468,GO:0010556,GO:0016070,GO:0018130,GO:0019219,GO:0019222,GO:0019438,GO:0031323,GO:0031326,GO:0032774,GO:0032784,GO:0034641,GO:0034645,GO:0034654,GO:…	K03624		bactNOG[38]	08UKH@bactNOG,0GDZ8@delNOG,0I3NA@eproNOG,179WQ@proNOG,COG0782@NOG	08UKH|8.28129364349e-66|225.475250244	K	Necessary for efficient RNA polymerase transcription elongation past template-encoded arresting sites. The arresting sites in DNA have the property of trapping a certain fraction of elongating RNA polymerases that pass through, resulting in locked ternary complexes. Cleavage of the nascent transcript by cleavage factors such as GreA or GreB allows the resumption of elongation from the new 3'termi…
gene1399	ATP-dependent Clp protease ATP-binding subunit ClpX; CHH_RS07385	983328.CFV354_0378	7.90E-237	782.1	CLPX	GO:0000166,GO:0001882,GO:0001883,GO:0003674,GO:0003824,GO:0005488,GO:0005524,GO:0005575,GO:0005618,GO:0005623,GO:0006508,GO:0008150,GO:0008152,GO:0008233,GO:0016787,GO:0017076,GO:0019538,GO:0030312,GO:0030554,GO:0032549,GO:0032550,GO:0032553,GO:0032555,GO:0032559,GO:0035639,GO:0036094,GO:0040007,GO:0043167,GO:0043168,GO:0043170,GO:0044238,GO:0044464,GO:0071704,GO:0071944,GO:0097159,GO:1901265,GO:…	K03544		bactNOG[38]	05CHN@bactNOG,0GBIY@delNOG,0I2KE@eproNOG,16PKE@proNOG,COG1219@NOG	05CHN|4.4143323715e-180|601.977966309	O	ATP-dependent specificity component of the Clp protease. It directs the protease to specific substrates. Can perform chaperone functions in the absence of ClpP (By similarity)
gene1400	acyl-[acyl-carrier-protein]--UDP-N- acetylglucosamine O-acyltransferase; CHH_RS07390	983328.CFV354_0377	5.50E-148	487.4	LPXA	GO:0003674,GO:0003824,GO:0005575,GO:0005622,GO:0005623,GO:0005737,GO:0005975,GO:0006629,GO:0006643,GO:0006644,GO:0006664,GO:0006793,GO:0006796,GO:0008150,GO:0008152,GO:0008374,GO:0008610,GO:0008654,GO:0008780,GO:0009058,GO:0009245,GO:0009247,GO:0009311,GO:0009312,GO:0009987,GO:0016051,GO:0016740,GO:0016746,GO:0016747,GO:0019637,GO:0044237,GO:0044238,GO:0044249,GO:0044255,GO:0044424,GO:0044464,GO:…	K00677	UAGAAT,UAGAATN	bactNOG[38]	05DAF@bactNOG,0GB48@delNOG,0I2RP@eproNOG,16PZ8@proNOG,COG1043@NOG	05DAF|6.58090679666e-95|320.321563721	M	Involved in the biosynthesis of lipid A, a phosphorylated glycolipid that anchors the lipopolysaccharide to the outer membrane of the cell (By similarity)
gene1401	beta-hydroxyacyl-ACP dehydratase; CHH_RS07395	983328.CFV354_0376	3.30E-91	299	FABZ	GO:0003674,GO:0003824,GO:0005575,GO:0005622,GO:0005623,GO:0005737,GO:0006082,GO:0006629,GO:0006631,GO:0006633,GO:0008150,GO:0008152,GO:0008610,GO:0008693,GO:0009058,GO:0009987,GO:0016053,GO:0016829,GO:0016835,GO:0016836,GO:0019171,GO:0019752,GO:0032787,GO:0043436,GO:0044237,GO:0044238,GO:0044249,GO:0044255,GO:0044281,GO:0044283,GO:0044424,GO:0044464,GO:0044710,GO:0044711,GO:0046394,GO:0071704,GO:…	K02372	3HAD100,3HAD120,3HAD121,3HAD140,3HAD141,3HAD160,3HAD161,3HAD180,3HAD181,3HAD40,3HAD60,3HAD80,C120SN,C140SN,C141SN,C160SN,C161SN,C180SN,C181SN,KAS_HP2,OGMEACPD,OPMEACPD,T2DECAI	bactNOG[38]	08YXN@bactNOG,0GEK5@delNOG,17CMX@proNOG,COG0764@NOG	08YXN|5.23220636423e-68|233.193740845	I	Involved in unsaturated fatty acids biosynthesis. Catalyzes the dehydration of short chain beta-hydroxyacyl-ACPs and long chain saturated and unsaturated beta-hydroxyacyl-ACPs (By similarity)
gene1406	aspartate-semialdehyde dehydrogenase; CHH_RS07425	983328.CFV354_1598	3.80E-204	673.3	ASD	GO:0000096,GO:0000097,GO:0003674,GO:0003824,GO:0004073,GO:0006082,GO:0006520,GO:0006549,GO:0006553,GO:0006555,GO:0006566,GO:0006790,GO:0006807,GO:0008150,GO:0008152,GO:0008652,GO:0009058,GO:0009066,GO:0009067,GO:0009081,GO:0009082,GO:0009085,GO:0009086,GO:0009088,GO:0009089,GO:0009097,GO:0009987,GO:0016053,GO:0016491,GO:0016620,GO:0016903,GO:0019752,GO:0043436,GO:0043648,GO:0044237,GO:0044238,GO:…	K00133	ASAD,ASADi	bactNOG[38]	05CM3@bactNOG,0GB6M@delNOG,0I2NQ@eproNOG,16Q25@proNOG,COG0136@NOG	05CM3|1.32288555955e-150|504.897155762	E	Catalyzes the NADPH-dependent formation of L-aspartate- semialdehyde (L-ASA) by the reductive dephosphorylation of L- aspartyl-4-phosphate (By similarity)
gene1410	DNA gyrase subunit A; CHH_RS07445	360105.CCV52592_1459	0	1552.1	GYRA	GO:0000166,GO:0000287,GO:0001882,GO:0001883,GO:0003674,GO:0003824,GO:0003916,GO:0003918,GO:0005488,GO:0005524,GO:0005575,GO:0005618,GO:0005622,GO:0005623,GO:0005737,GO:0005886,GO:0006139,GO:0006152,GO:0006163,GO:0006195,GO:0006200,GO:0006259,GO:0006260,GO:0006261,GO:0006265,GO:0006351,GO:0006725,GO:0006753,GO:0006793,GO:0006796,GO:0006807,GO:0007059,GO:0008094,GO:0008150,GO:0008152,GO:0009056,GO:…	K02469		bactNOG[38]	05C24@bactNOG,0GAZZ@delNOG,0I2YM@eproNOG,16QAH@proNOG,COG0188@NOG	0I2YM|0.0|1569.31494141	L	DNA gyrase negatively supercoils closed circular double- stranded DNA in an ATP-dependent manner and also catalyzes the interconversion of other topological isomers of double-stranded DNA rings, including catenanes and knotted rings (By similarity)
gene1420	elongation factor 4; CHH_RS07495	983328.CFV354_1613	0	1268.4	LEPA	GO:0000166,GO:0001882,GO:0001883,GO:0003674,GO:0003676,GO:0003723,GO:0003746,GO:0003824,GO:0003924,GO:0005488,GO:0005525,GO:0005575,GO:0005622,GO:0005623,GO:0005737,GO:0005829,GO:0005886,GO:0006139,GO:0006152,GO:0006163,GO:0006184,GO:0006195,GO:0006412,GO:0006414,GO:0006725,GO:0006753,GO:0006793,GO:0006796,GO:0006807,GO:0006950,GO:0006970,GO:0008135,GO:0008150,GO:0008152,GO:0009056,GO:0009058,GO:…	K03596		bactNOG[38]	05C4S@bactNOG,0GAJM@delNOG,0I2TV@eproNOG,16PGF@proNOG,COG0481@NOG	05C4S|1.25729791214e-289|964.599060059	M	Required for accurate and efficient protein synthesis under certain stress conditions. May act as a fidelity factor of the translation reaction, by catalyzing a one-codon backward translocation of tRNAs on improperly translocated ribosomes. Back- translocation proceeds from a post-translocation (POST) complex to a pre-translocation (PRE) complex, thus giving elongation factor G a second chance to…
gene1421	ribose-phosphate pyrophosphokinase; CHH_RS07500	983328.CFV354_1614	1.00E-194	636.7	PRS	GO:0000105,GO:0000162,GO:0000287,GO:0003674,GO:0003824,GO:0004749,GO:0005488,GO:0005575,GO:0005618,GO:0005622,GO:0005623,GO:0005737,GO:0005886,GO:0006015,GO:0006082,GO:0006139,GO:0006152,GO:0006163,GO:0006164,GO:0006188,GO:0006189,GO:0006195,GO:0006200,GO:0006213,GO:0006220,GO:0006221,GO:0006222,GO:0006461,GO:0006520,GO:0006547,GO:0006568,GO:0006576,GO:0006586,GO:0006725,GO:0006753,GO:0006793,GO:…	K00948	PRPPS	bactNOG[38]	05C5T@bactNOG,0GAWS@delNOG,0I2G0@eproNOG,16PHE@proNOG,COG0462@NOG	0I2G0|4.21175967138e-182|607.682189941	F	Phosphoribosyl pyrophosphate synthase
gene1432	ribosome-binding factor A; CHH_RS07565	983328.CFV354_1631	2.70E-74	238.5	RBFA	GO:0005575,GO:0005622,GO:0005623,GO:0005737,GO:0044424,GO:0044464	K02834		bactNOG[38]	05MGB@bactNOG,0GFIE@delNOG,0I42F@eproNOG,17FQ2@proNOG,COG0858@NOG	05MGB|2.20954078167e-51|176.181152344	J	Associates with free 30S ribosomal subunits (but not with 30S subunits that are part of 70S ribosomes or polysomes). Essential for efficient processing of 16S rRNA. May interact with the 5'-terminal helix region of 16S rRNA (By similarity)
gene1437	UDP-3-O-[3-hydroxymyristoyl] N-acetylglucosamine deacetylase; CHH_RS07590	983328.CFV354_1636	9.40E-174	572.2	LPXC	GO:0003674,GO:0003824,GO:0005575,GO:0005622,GO:0005623,GO:0005737,GO:0005975,GO:0006629,GO:0006643,GO:0006644,GO:0006664,GO:0006793,GO:0006796,GO:0008150,GO:0008152,GO:0008610,GO:0008654,GO:0008759,GO:0009058,GO:0009245,GO:0009247,GO:0009311,GO:0009312,GO:0009987,GO:0016051,GO:0016787,GO:0016810,GO:0016811,GO:0019213,GO:0019637,GO:0044237,GO:0044238,GO:0044249,GO:0044255,GO:0044424,GO:0044464,GO:…	K02535,K16363	UHGADA,UHGADAN	bactNOG[38]	05C7C@bactNOG,0GAIX@delNOG,0I2NX@eproNOG,16PBE@proNOG,COG0774@NOG	05C7C|1.06715428656e-116|393.214141846	M	involved in the biosynthesis of lipid A, a phosphorylated glycolipid that anchors the lipopolysaccharide to the outer membrane of the cell (By similarity)
gene1447	type II 3-dehydroquinate dehydratase; CHH_RS07640	983328.CFV354_1644	1.20E-93	306.8	AROQ	GO:0003674,GO:0003824,GO:0003855,GO:0005575,GO:0005622,GO:0005623,GO:0005737,GO:0005829,GO:0006082,GO:0006461,GO:0008150,GO:0008152,GO:0009058,GO:0009423,GO:0009987,GO:0016043,GO:0016053,GO:0016829,GO:0016835,GO:0016836,GO:0019752,GO:0022607,GO:0040007,GO:0043436,GO:0043648,GO:0043650,GO:0043933,GO:0044085,GO:0044237,GO:0044249,GO:0044281,GO:0044283,GO:0044424,GO:0044444,GO:0044464,GO:0044710,GO:…	K00457,K03786,K16021	DHQTi	bactNOG[38]	08Z38@bactNOG,0GE1X@delNOG,0I3MM@eproNOG,17C89@proNOG,COG0757@NOG	08Z38|2.66863738799e-69|237.34475708	E	Catalyzes a trans-dehydration via an enolate intermediate (By similarity)
gene1464	biopolymer transporter ExbD; CHH_RS07725	983328.CFV354_1660	3.00E-72	235.7	EXBD	GO:0005575,GO:0005623,GO:0005886,GO:0016020,GO:0044464,GO:0071944	K03559,K03560,K03561		bactNOG[38]	05M8F@bactNOG,0GG39@delNOG,0I421@eproNOG,17FM0@proNOG,COG0848@NOG	05M8F|1.50712285963e-35|125.195045471	U	Biopolymer transport protein exbD tolR
gene1467	ATP synthase subunit beta; CHH_RS07740	983328.CFV354_1663	0	1009	ATPD	GO:0003674,GO:0003824,GO:0005215,GO:0005575,GO:0005576,GO:0005618,GO:0005622,GO:0005623,GO:0005737,GO:0005829,GO:0005886,GO:0006139,GO:0006152,GO:0006163,GO:0006164,GO:0006195,GO:0006200,GO:0006725,GO:0006753,GO:0006754,GO:0006793,GO:0006796,GO:0006807,GO:0006810,GO:0006811,GO:0006812,GO:0006818,GO:0008150,GO:0008152,GO:0008324,GO:0009056,GO:0009058,GO:0009116,GO:0009117,GO:0009119,GO:0009123,GO:…	K02112	ATPS1,ATPS10rpp,ATPS4r,ATPS4rpp,ATPS4rpp_1	bactNOG[38]	05C4J@bactNOG,0GAMG@delNOG,0I2VZ@eproNOG,16PQK@proNOG,COG0055@NOG	05C4J|7.22079678831e-250|834.596252441	C	Produces ATP from ADP in the presence of a proton gradient across the membrane. The catalytic sites are hosted primarily by the beta subunits (By similarity)
gene1469	F0F1 ATP synthase subunit alpha; CHH_RS07750	983328.CFV354_1665	0	1049.9	ATPA	GO:0003674,GO:0003824,GO:0005215,GO:0005575,GO:0005618,GO:0005622,GO:0005623,GO:0005737,GO:0005886,GO:0006139,GO:0006152,GO:0006163,GO:0006164,GO:0006195,GO:0006200,GO:0006725,GO:0006753,GO:0006754,GO:0006793,GO:0006796,GO:0006807,GO:0006810,GO:0006811,GO:0006812,GO:0006818,GO:0008150,GO:0008152,GO:0008324,GO:0009056,GO:0009058,GO:0009116,GO:0009117,GO:0009119,GO:0009123,GO:0009124,GO:0009125,GO:…	K02111	ATPS1,ATPS10_3,ATPS10rpp,ATPS4r,ATPS4rpp,ATPS4rpp_1	bactNOG[38]	05CDG@bactNOG,0GAU8@delNOG,0I2S2@eproNOG,16RGH@proNOG,COG0056@NOG	05CDG|2.51630285647e-269|898.069824219	C	Produces ATP from ADP in the presence of a proton gradient across the membrane. The alpha chain is a regulatory subunit (By similarity)
gene1474	sporulation initiation inhibitor Soj; CHH_RS07775	983328.CFV354_1670	4.30E-160	526.9	SOJ	GO:0000003,GO:0000287,GO:0000910,GO:0003674,GO:0003824,GO:0005488,GO:0005575,GO:0005622,GO:0005623,GO:0005694,GO:0005737,GO:0006139,GO:0006152,GO:0006163,GO:0006195,GO:0006200,GO:0006725,GO:0006753,GO:0006793,GO:0006796,GO:0006807,GO:0007049,GO:0008150,GO:0008152,GO:0009056,GO:0009116,GO:0009117,GO:0009119,GO:0009123,GO:0009125,GO:0009126,GO:0009128,GO:0009141,GO:0009143,GO:0009144,GO:0009146,GO:…	K03496		bactNOG[38]	07QJE@bactNOG,0GBM1@delNOG,0I2UR@eproNOG,16PGD@proNOG,COG1192@NOG	07QJE|4.14347059824e-109|369.069274902	D	Chromosome Partitioning Protein
gene1478	GTPase Obg; CHH_RS07795	983328.CFV354_1674	7.20E-223	735.5	OBG	GO:0000166,GO:0000287,GO:0001882,GO:0001883,GO:0003674,GO:0003824,GO:0003924,GO:0005488,GO:0005525,GO:0005575,GO:0005622,GO:0005623,GO:0005737,GO:0005829,GO:0005840,GO:0005886,GO:0006139,GO:0006152,GO:0006163,GO:0006184,GO:0006195,GO:0006464,GO:0006468,GO:0006725,GO:0006753,GO:0006793,GO:0006796,GO:0006807,GO:0006996,GO:0007059,GO:0008150,GO:0008152,GO:0009056,GO:0009116,GO:0009117,GO:0009119,GO:…	K03979		bactNOG[38]	05C9R@bactNOG,0GAKA@delNOG,0I2SI@eproNOG,16QDE@proNOG,COG0536@NOG	05C9R|4.08545094922e-148|497.50970459	C	An essential GTPase which binds GTP, GDP and possibly (p)ppGpp with moderate affinity, with high nucleotide exchange rates and a fairly low GTP hydrolysis rate (By similarity). It may play a role in control of the cell cycle, stress response, ribosome biogenesis and in those bacteria that undergo differentiation, in morphogenesis control
gene1479	50S ribosomal protein L27; CHH_RS07800	983328.CFV354_1675	1.70E-55	180.9	RPMA	GO:0003674,GO:0003735,GO:0005198,GO:0005575,GO:0005618,GO:0005623,GO:0005886,GO:0006412,GO:0008150,GO:0008152,GO:0009058,GO:0009059,GO:0009987,GO:0010467,GO:0016020,GO:0019538,GO:0030312,GO:0034645,GO:0040007,GO:0043170,GO:0044237,GO:0044238,GO:0044249,GO:0044260,GO:0044267,GO:0044464,GO:0071704,GO:0071944,GO:1901576	K02899		bactNOG[38]	05K46@bactNOG,0GFHH@delNOG,0I41E@eproNOG,17FAU@proNOG,COG0211@NOG	05K46|1.12408529464e-44|156.518280029	J	50S ribosomal protein l27
gene1480	50S ribosomal protein L21; CHH_RS07805	983328.CFV354_1676	1.20E-59	194.7	RPLU	GO:0003674,GO:0003735,GO:0005198,GO:0005575,GO:0005623,GO:0005886,GO:0006412,GO:0008150,GO:0008152,GO:0009058,GO:0009059,GO:0009987,GO:0010467,GO:0016020,GO:0019538,GO:0034645,GO:0040007,GO:0043170,GO:0044237,GO:0044238,GO:0044249,GO:0044260,GO:0044267,GO:0044464,GO:0071704,GO:0071944,GO:1901576	K02888		bactNOG[38]	05KK9@bactNOG,0GFHD@delNOG,0I41D@eproNOG,17FD9@proNOG,COG0261@NOG	05KK9|5.38731294641e-45|157.264801025	J	This protein binds to 23S rRNA in the presence of protein L20 (By similarity)
gene1485	formate dehydrogenase; CHH_RS07830	306263.Cla_0358	0	1231.5	NARB	GO:0003674,GO:0003824,GO:0005575,GO:0008150,GO:0008152,GO:0016020,GO:0016491,GO:0044710,GO:0055114	K00123,K00367		bactNOG[38]	08J2R@bactNOG,0GT1R@delNOG,0I6BH@eproNOG,1733Z@proNOG,COG0243@NOG	0GT1R|0.0|1261.90991211	C	Molydopterin dinucleotide binding domain
gene1486	formate dehydrogenase; CHH_RS07835	306263.Cla_0358	4.70E-96	306.7	NARB	GO:0003674,GO:0003824,GO:0005575,GO:0008150,GO:0008152,GO:0016020,GO:0016491,GO:0044710,GO:0055114	K00123,K00367		bactNOG[38]	08J2R@bactNOG,0GT1R@delNOG,0I6BH@eproNOG,1733Z@proNOG,COG0243@NOG	0I6BH|4.27272180469e-85|289.416564941	C	Molydopterin dinucleotide binding domain
gene1510	malate dehydrogenase; CHH_RS07955	983328.CFV354_1697	1.30E-251	830.9	MAEB	GO:0003674,GO:0003824,GO:0004470,GO:0006082,GO:0006090,GO:0006108,GO:0008150,GO:0008152,GO:0009987,GO:0016491,GO:0016614,GO:0016615,GO:0016616,GO:0016619,GO:0019752,GO:0032787,GO:0043436,GO:0043648,GO:0044237,GO:0044281,GO:0044710,GO:0055114,GO:0071704	K00027,K00028,K00029	ME1,ME2	bactNOG[38]	05C6K@bactNOG,0GAPJ@delNOG,16PJH@proNOG,COG0281@NOG	05C6K|1.40055945512e-201|674.805236816	C	Malic enzyme
gene1511	glutamate--tRNA ligase; CHH_RS07960	983328.CFV354_1699	4.00E-289	950	GLTX	GO:0003674,GO:0003824,GO:0004812,GO:0004818,GO:0005488,GO:0005575,GO:0005622,GO:0005623,GO:0005737,GO:0006082,GO:0006139,GO:0006399,GO:0006412,GO:0006418,GO:0006424,GO:0006520,GO:0006725,GO:0006807,GO:0008150,GO:0008152,GO:0008270,GO:0009058,GO:0009059,GO:0009987,GO:0010467,GO:0016070,GO:0016874,GO:0016875,GO:0016876,GO:0019538,GO:0019752,GO:0034641,GO:0034645,GO:0034660,GO:0043038,GO:0043039,GO:…	K01885,K09698	GLUTRS	bactNOG[38]	05C20@bactNOG,0GAVG@delNOG,0I2HX@eproNOG,16PDR@proNOG,COG0008@NOG	0I2HX|2.81753546543e-234|781.262451172	J	Catalyzes the attachment of glutamate to tRNA(Glu) in a two-step reaction glutamate is first activated by ATP to form Glu-AMP and then transferred to the acceptor end of tRNA(Glu) (By similarity)
gene1517	deoxycytidine triphosphate deaminase; CHH_RS07990	983328.CFV354_1703	4.60E-122	400.4	DCD	GO:0003674,GO:0003824,GO:0006139,GO:0006220,GO:0006244,GO:0006253,GO:0006725,GO:0006753,GO:0006793,GO:0006796,GO:0006807,GO:0008150,GO:0008152,GO:0008829,GO:0009056,GO:0009117,GO:0009141,GO:0009143,GO:0009147,GO:0009149,GO:0009166,GO:0009200,GO:0009204,GO:0009211,GO:0009213,GO:0009219,GO:0009223,GO:0009262,GO:0009264,GO:0009394,GO:0009987,GO:0016787,GO:0016810,GO:0016814,GO:0019239,GO:0019439,GO:…	K01494	DCTPD,DCTPD2	bactNOG[38]	05DHP@bactNOG,0GBUS@delNOG,0I34X@eproNOG,16PTG@proNOG,COG0717@NOG	05DHP|5.15358552211e-76|258.763946533	F	deoxycytidine triphosphate deaminase
gene1525	delta-aminolevulinic acid dehydratase; CHH_RS08030	983328.CFV354_1711	2.70E-201	663.6	HEMB	GO:0003674,GO:0003824,GO:0004655,GO:0005575,GO:0005618,GO:0005622,GO:0005623,GO:0005737,GO:0005829,GO:0006725,GO:0006778,GO:0006779,GO:0006783,GO:0006807,GO:0008150,GO:0008152,GO:0009058,GO:0009987,GO:0016829,GO:0016835,GO:0016836,GO:0018130,GO:0019438,GO:0030312,GO:0033013,GO:0033014,GO:0034641,GO:0042168,GO:0042440,GO:0044237,GO:0044249,GO:0044271,GO:0044424,GO:0044444,GO:0044464,GO:0044710,GO:…	K01698	PPBNGS	bactNOG[38]	05D52@bactNOG,0GB9P@delNOG,0I31Y@eproNOG,16PKY@proNOG,COG0113@NOG	05D52|6.51643512882e-149|498.66418457	H	delta-aminolevulinic acid dehydratase
gene1526	GTP cyclohydrolase II; CHH_RS08035	983328.CFV354_1712	7.80E-115	375.6	RIBA	GO:0003674,GO:0003824,GO:0003933,GO:0003935,GO:0006766,GO:0006767,GO:0006771,GO:0006807,GO:0008150,GO:0008152,GO:0009058,GO:0009110,GO:0009231,GO:0009987,GO:0016787,GO:0016810,GO:0016814,GO:0018130,GO:0019238,GO:0034641,GO:0042364,GO:0042726,GO:0042727,GO:0044237,GO:0044249,GO:0044271,GO:0044281,GO:0044283,GO:0044710,GO:0044711,GO:0046483,GO:0071704,GO:1901360,GO:1901362,GO:1901564,GO:1901566,GO:…	K01497	GTPCII	bactNOG[38]	07T1C@bactNOG,0GDX5@delNOG,0I3NK@eproNOG,16UQ7@proNOG,COG0807@NOG	07T1C|1.75911127059e-89|304.357788086	H	Catalyzes the conversion of GTP to 2,5-diamino-6- ribosylamino-4(3H)-pyrimidinone 5'-phosphate (DARP), formate and pyrophosphate (By similarity)
gene1569	membrane protein; CHH_RS08285	983328.CFV354_1814	1.40E-127	419.4	YGDQ	GO:0005575,GO:0005623,GO:0005886,GO:0016020,GO:0044464,GO:0071944			bactNOG[38]	05EE5@bactNOG,0GBBN@delNOG,16QUX@proNOG,COG0861@NOG	05EE5|5.48104684014e-119|401.491271973	P	Membrane protein terC
gene1573	peptide deformylase; CHH_RS08305	983328.CFV354_1818	1.20E-92	299.5	DEF	GO:0003674,GO:0003824,GO:0006464,GO:0008150,GO:0008152,GO:0008463,GO:0009987,GO:0016787,GO:0016810,GO:0016811,GO:0019538,GO:0036211,GO:0043170,GO:0043412,GO:0044237,GO:0044238,GO:0044260,GO:0044267,GO:0071704	K01462		bactNOG[38]	08Z02@bactNOG,0GDVW@delNOG,0I3NR@eproNOG,179MN@proNOG,COG0242@NOG	0I3NR|1.25954292235e-80|272.00680542	J	Removes the formyl group from the N-terminal Met of newly synthesized proteins. Requires at least a dipeptide for an efficient rate of reaction. N-terminal L-methionine is a prerequisite for activity but the enzyme has broad specificity at other positions (By similarity)
gene1575	ATP-dependent Clp protease proteolytic subunit; CHH_RS08315	983328.CFV354_1820	1.10E-124	404.5	CLPP	GO:0003674,GO:0003824,GO:0005575,GO:0005622,GO:0005623,GO:0005737,GO:0005829,GO:0005886,GO:0006508,GO:0006515,GO:0006950,GO:0008150,GO:0008152,GO:0008233,GO:0008236,GO:0009056,GO:0009057,GO:0009266,GO:0009408,GO:0009628,GO:0009987,GO:0016020,GO:0016787,GO:0017171,GO:0019538,GO:0030163,GO:0043170,GO:0044237,GO:0044238,GO:0044248,GO:0044257,GO:0044260,GO:0044265,GO:0044267,GO:0044424,GO:0044444,GO:…	K01358		bactNOG[38]	05CCQ@bactNOG,0GAQ7@delNOG,0I2H3@eproNOG,16PDJ@proNOG,COG0740@NOG	0I2H3|4.60428636244e-120|401.289672852	O	Cleaves peptides in various proteins in a process that requires ATP hydrolysis. Has a chymotrypsin-like activity. Plays a major role in the degradation of misfolded proteins (By similarity)
gene1577	GTP cyclohydrolase I; CHH_RS08325	983328.CFV354_1822	3.50E-119	391.3	FOLE		K01495	GTPCI	bactNOG[38]	05EUJ@bactNOG,0GBDW@delNOG,0I2MF@eproNOG,16QPW@proNOG,COG0302@NOG	05EUJ|1.95176034317e-83|283.974487305	H	GTP cyclohydrolase i
gene1582	cysteine desulfurase, NifS family; CHH_RS08350	983328.CFV354_1824	5.50E-244	805.9	NIFS		K04487	I2FE2SS,I2FE2SS2,I2FE2ST,I4FE4SR,I4FE4ST,ICYSDS	bactNOG[38]	05C3J@bactNOG,0GB3F@delNOG,0I2VT@eproNOG,16Q9Z@proNOG,COG1104@NOG	05C3J|1.67424457615e-149|502.547515869	E	Cysteine desulfurase
gene1583	iron-sulfur cluster assembly scaffold protein NifU; CHH_RS08355	983328.CFV354_1825	2.50E-211	695.5	NIFU		K13819	I2FE2SS,I2FE2SS2,I2FE2ST,I4FE4SR,I4FE4ST	bactNOG[38]	07XTC@bactNOG,0GAUE@delNOG,0I2RB@eproNOG,179RI@proNOG,COG0694@NOG,COG0822@NOG	07XTC|2.05253870295e-104|351.74697876	C	May be involved in the formation or repair of Fe-S clusters present in iron-sulfur proteins
gene1586	translation initiation factor IF-3; CHH_RS08370	983328.CFV354_1829	3.20E-104	342.3	INFC	GO:0003674,GO:0003676,GO:0003723,GO:0003743,GO:0005488,GO:0005575,GO:0005622,GO:0005623,GO:0005737,GO:0005886,GO:0006412,GO:0006413,GO:0006950,GO:0008135,GO:0008150,GO:0008152,GO:0009058,GO:0009059,GO:0009266,GO:0009409,GO:0009628,GO:0009987,GO:0010467,GO:0016020,GO:0016043,GO:0019538,GO:0022411,GO:0032790,GO:0032984,GO:0032988,GO:0034645,GO:0040007,GO:0043021,GO:0043022,GO:0043170,GO:0043933,GO:…	K02520		bactNOG[38]	08UUX@bactNOG,0GDBI@delNOG,0I3QN@eproNOG,179QV@proNOG,COG0290@NOG	08UUX|7.75548235906e-76|259.15335083	J	IF-3 binds to the 30S ribosomal subunit and shifts the equilibrum between 70S ribosomes and their 50S and 30S subunits in favor of the free subunits, thus enhancing the availability of 30S subunits on which protein synthesis initiation begins (By similarity)
gene1587	threonine--tRNA ligase; CHH_RS08375	983328.CFV354_1830	0	1302.8	THRS	GO:0003674,GO:0003824,GO:0004812,GO:0004829,GO:0005575,GO:0005622,GO:0005623,GO:0005737,GO:0005886,GO:0006082,GO:0006139,GO:0006399,GO:0006412,GO:0006418,GO:0006435,GO:0006520,GO:0006725,GO:0006807,GO:0008150,GO:0008152,GO:0009058,GO:0009059,GO:0009987,GO:0010467,GO:0016020,GO:0016070,GO:0016874,GO:0016875,GO:0016876,GO:0019538,GO:0019752,GO:0034641,GO:0034645,GO:0034660,GO:0040007,GO:0043038,GO:…	K01868		bactNOG[38]	05C22@bactNOG,0GAMZ@delNOG,0I2JQ@eproNOG,16PDV@proNOG,COG0441@NOG	05C22|3.85065968511e-261|871.95715332	J	threonyL-tRNA synthetase
gene1593	phosphoglucosamine mutase; CHH_RS08410	983328.CFV354_1844	7.30E-271	894.1	GLMM	GO:0003674,GO:0003824,GO:0005575,GO:0005622,GO:0005623,GO:0005737,GO:0005829,GO:0006040,GO:0006047,GO:0006048,GO:0006139,GO:0006464,GO:0006468,GO:0006725,GO:0006753,GO:0006793,GO:0006796,GO:0006807,GO:0008150,GO:0008152,GO:0008966,GO:0009058,GO:0009117,GO:0009165,GO:0009225,GO:0009226,GO:0009987,GO:0016310,GO:0016853,GO:0016866,GO:0016868,GO:0018130,GO:0019438,GO:0019538,GO:0019637,GO:0034641,GO:…	K03431	ACGAMPM,PGAMT,PGAMTi,PGMT,PMANM,PPM	bactNOG[38]	07QJF@bactNOG,0GASF@delNOG,0I2WS@eproNOG,16PZZ@proNOG,COG1109@NOG	07QJF|9.89947401527e-173|578.292602539	G	Catalyzes the conversion of glucosamine-6-phosphate to glucosamine-1-phosphate (By similarity)
gene1594	30S ribosomal protein S20; CHH_RS08415	983328.CFV354_1845	9.00E-52	164.3	RPST		K02968		bactNOG[38]	08317@bactNOG,0GGXB@delNOG,0I4BV@eproNOG,16X5V@proNOG,COG0268@NOG	08317|3.01367520206e-34|120.276420593	J	Binds directly to 16S ribosomal RNA (By similarity)
gene1595	peptide chain release factor 1; CHH_RS08420	983328.CFV354_1846	2.80E-226	746.3	PRFA	GO:0003674,GO:0003676,GO:0003723,GO:0003747,GO:0005488,GO:0005575,GO:0005622,GO:0005623,GO:0005737,GO:0006412,GO:0006415,GO:0008079,GO:0008135,GO:0008150,GO:0008152,GO:0009058,GO:0009059,GO:0009987,GO:0010467,GO:0016043,GO:0016149,GO:0019538,GO:0022411,GO:0032984,GO:0034645,GO:0040007,GO:0043021,GO:0043022,GO:0043170,GO:0043241,GO:0043624,GO:0043933,GO:0044237,GO:0044238,GO:0044249,GO:0044260,GO:…	K02835		bactNOG[38]	05C8K@bactNOG,0GB7A@delNOG,0I2NE@eproNOG,16PM9@proNOG,COG0216@NOG	05C8K|1.01176855541e-154|517.686096191	J	Peptide chain release factor 1 directs the termination of translation in response to the peptide chain termination codons UAG and UAA (By similarity)
gene1598	exodeoxyribonuclease III; CHH_RS08440	983328.CFV354_1849	2.40E-162	535.3	XTH	GO:0005575,GO:0005622,GO:0005623,GO:0005737,GO:0044424,GO:0044464	K01142		bactNOG[38]	05CGK@bactNOG,0GB1Y@delNOG,0I33G@eproNOG,16R0T@proNOG,COG0708@NOG	05CGK|3.27167136827e-101|342.693145752	L	Exodeoxyribonuclease III
gene1628	dihydroxy-acid dehydratase; CHH_RS08590	983328.CFV354_1878	0	1199.2	ILVD	GO:0003674,GO:0003824,GO:0004160,GO:0006082,GO:0006520,GO:0006549,GO:0006551,GO:0006573,GO:0006807,GO:0008150,GO:0008152,GO:0008652,GO:0009058,GO:0009081,GO:0009082,GO:0009097,GO:0009098,GO:0009099,GO:0009987,GO:0016053,GO:0016829,GO:0016835,GO:0016836,GO:0019752,GO:0043436,GO:0044237,GO:0044238,GO:0044249,GO:0044281,GO:0044283,GO:0044710,GO:0044711,GO:0046394,GO:0071704,GO:1901564,GO:1901566,GO:…	K01687	DHAD1,DHAD2,DHAD3	bactNOG[38]	05C01@bactNOG,0GBAG@delNOG,0I2U6@eproNOG,16PQJ@proNOG,COG0129@NOG	0I2U6|3.94612903735e-290|965.99810791	E	Dihydroxy-acid dehydratase
gene1630	CTP synthase; CHH_RS08600	983328.CFV354_1880	0	1140.6	PYRG	GO:0003674,GO:0003824,GO:0003883,GO:0005575,GO:0005622,GO:0005623,GO:0005737,GO:0005829,GO:0005886,GO:0006139,GO:0006213,GO:0006220,GO:0006221,GO:0006241,GO:0006725,GO:0006753,GO:0006793,GO:0006796,GO:0006807,GO:0008150,GO:0008152,GO:0009058,GO:0009116,GO:0009117,GO:0009119,GO:0009141,GO:0009142,GO:0009147,GO:0009148,GO:0009163,GO:0009165,GO:0009199,GO:0009201,GO:0009208,GO:0009209,GO:0009218,GO:…	K01937	CTPS1,CTPS2	bactNOG[38]	05C8D@bactNOG,0GB0A@delNOG,16QX0@proNOG,COG0504@NOG	05C8D|5.27697333098e-250|833.444946289	F	Catalyzes the ATP-dependent amination of UTP to CTP with either L-glutamine or ammonia as the source of nitrogen (By similarity)
gene1640	phosphoribosylformylglycinamidine cyclo-ligase; CHH_RS08655	983328.CFV354_0017	1.90E-185	611.7	PURM	GO:0003674,GO:0003824,GO:0004641,GO:0005575,GO:0005622,GO:0005623,GO:0005737,GO:0005886,GO:0006139,GO:0006163,GO:0006164,GO:0006725,GO:0006753,GO:0006793,GO:0006796,GO:0006807,GO:0008150,GO:0008152,GO:0009058,GO:0009117,GO:0009150,GO:0009152,GO:0009165,GO:0009259,GO:0009260,GO:0009987,GO:0016020,GO:0016874,GO:0016879,GO:0016882,GO:0018130,GO:0019438,GO:0019637,GO:0019693,GO:0034641,GO:0034654,GO:…	K01933	PRAIS,PRAIS_1	bactNOG[38]	05CXB@bactNOG,0GATD@delNOG,16QDT@proNOG,COG0150@NOG	05CXB|6.3793958407e-139|466.365875244	F	phosphoribosylaminoimidazole synthetase
gene1646	ribosome-recycling factor; CHH_RS08685	983328.CFV354_0024	3.80E-103	339.1	FRR	GO:0003674,GO:0003676,GO:0003723,GO:0005488,GO:0005575,GO:0005618,GO:0005622,GO:0005623,GO:0005737,GO:0005886,GO:0006412,GO:0006415,GO:0008079,GO:0008135,GO:0008150,GO:0008152,GO:0009058,GO:0009059,GO:0009987,GO:0010467,GO:0016020,GO:0016043,GO:0019538,GO:0022411,GO:0030312,GO:0032790,GO:0032984,GO:0032988,GO:0034645,GO:0040007,GO:0043021,GO:0043022,GO:0043170,GO:0043241,GO:0043624,GO:0043933,GO:…	K02838		bactNOG[38]	08VCV@bactNOG,0GE69@delNOG,0I3HI@eproNOG,16X46@proNOG,COG0233@NOG	08VCV|1.29939762086e-68|232.973831177	J	Responsible for the release of ribosomes from messenger RNA at the termination of protein biosynthesis. May increase the efficiency of translation by recycling ribosomes from one round of translation to another (By similarity)
gene1675	FAD-dependent thymidylate synthase; CHH_RS08865	983328.CFV354_0039	2.70E-134	438.7	THYX		K03465	TMDS,TMDS3,TMDSf	bactNOG[38]	087GE@bactNOG,0GCBP@delNOG,0I339@eproNOG,16TDT@proNOG,COG1351@NOG	087GE|6.09757623286e-54|186.054504395	F	Catalyzes the formation of dTMP and tetrahydrofolate from dUMP and methylenetetrahydrofolate (By similarity)
gene1682	pseudouridine synthase; CHH_RS08905	983328.CFV354_0048	1.80E-154	503.6	RLUB	GO:0000154,GO:0000455,GO:0001522,GO:0003674,GO:0003824,GO:0006139,GO:0006364,GO:0006396,GO:0006725,GO:0006807,GO:0008150,GO:0008152,GO:0009451,GO:0009982,GO:0009987,GO:0010467,GO:0016070,GO:0016072,GO:0016853,GO:0016866,GO:0022613,GO:0031118,GO:0034470,GO:0034641,GO:0034660,GO:0042254,GO:0043170,GO:0043412,GO:0044085,GO:0044237,GO:0044238,GO:0044260,GO:0046483,GO:0071704,GO:0071840,GO:0090304,GO:…	K06178,K06182		bactNOG[38]	05FE9@bactNOG,0GBIH@delNOG,0I2WI@eproNOG,16PVT@proNOG,COG1187@NOG	0I2WI|1.10523246337e-120|404.889709473	J	Pseudouridine synthase
gene1683	hypothetical protein; CHH_RS08910	983328.CFV354_0049	2.10E-178	587.8	KPSF	GO:0003674,GO:0003824,GO:0008150,GO:0008152,GO:0016853,GO:0016860,GO:0016861,GO:0019146	K06041	A5PISO	bactNOG[38]	05C2X@bactNOG,0GB8I@delNOG,0I2HE@eproNOG,16QUW@proNOG,COG0517@NOG,COG0794@NOG	05C2X|1.41318417364e-123|415.489440918	M	Arabinose 5-phosphate isomerase
gene1684	ribonuclease J; CHH_RS08915	983328.CFV354_0050	0	1234.9	RNJA	GO:0005575,GO:0005622,GO:0005623,GO:0005737,GO:0044424,GO:0044464	K12574		bactNOG[38]	05CN5@bactNOG,0GBE6@delNOG,0I2GC@eproNOG,16QP7@proNOG,COG0595@NOG	05CN5|2.06714449413e-254|849.223693848	O	Metallo-Beta-Lactamase
gene1689	23S rRNA (adenine(2503)-C(2))-methyltransferase RlmN; CHH_RS08940	983328.CFV354_0055	1.80E-232	767.1	RLMN	GO:0005575,GO:0005622,GO:0005623,GO:0005737,GO:0044424,GO:0044464	K06941,K15632		bactNOG[38]	05C55@bactNOG,0GAWC@delNOG,0I36F@eproNOG,16PVK@proNOG,COG0820@NOG	05C55|5.13434662031e-152|510.60748291	J	Specifically methylates position 2 of adenine 2503 in 23S rRNA and position 2 of adenine 37 in tRNAs
gene1692	adenylosuccinate lyase; CHH_RS08955	330214.NIDE1386	1.90E-157	519.5	PURB	GO:0003674,GO:0003824,GO:0004018,GO:0006139,GO:0006163,GO:0006164,GO:0006167,GO:0006725,GO:0006753,GO:0006793,GO:0006796,GO:0006807,GO:0008150,GO:0008152,GO:0009058,GO:0009116,GO:0009117,GO:0009119,GO:0009123,GO:0009124,GO:0009126,GO:0009127,GO:0009150,GO:0009152,GO:0009156,GO:0009161,GO:0009163,GO:0009165,GO:0009167,GO:0009168,GO:0009259,GO:0009260,GO:0009987,GO:0016829,GO:0016840,GO:0016842,GO:…	K01756	ADSL1r,ADSL2r	bactNOG[38]	05C83@bactNOG,COG0015@NOG	05C83|3.23215717988e-174|582.718139648	F	adenylosuccinate lyase
gene1693	ribonucleotide-diphosphate reductase subunit alpha; CHH_RS08960	983328.CFV354_0059	0	1760.2	NRDA		K00525	RNDR1,RNDR2,RNDR3,RNDR4	bactNOG[38]	05BZH@bactNOG,0GAZ3@delNOG,0I2K4@eproNOG,16PBB@proNOG,COG0209@NOG	05BZH|1.56017534555e-223|747.91418457	F	Provides the precursors necessary for DNA synthesis. Catalyzes the biosynthesis of deoxyribonucleotides from the corresponding ribonucleotides (By similarity)
gene1695	crossover junction endodeoxyribonuclease RuvC; CHH_RS08970	983328.CFV354_0062	3.30E-97	318.4	RUVC	GO:0000725,GO:0003674,GO:0003824,GO:0004518,GO:0004519,GO:0004520,GO:0004536,GO:0005575,GO:0005622,GO:0005623,GO:0005737,GO:0006139,GO:0006259,GO:0006260,GO:0006261,GO:0006281,GO:0006310,GO:0006725,GO:0006807,GO:0006950,GO:0006974,GO:0008150,GO:0008152,GO:0008821,GO:0009058,GO:0009059,GO:0009987,GO:0016787,GO:0016788,GO:0016889,GO:0016894,GO:0031297,GO:0032991,GO:0033554,GO:0034641,GO:0034645,GO:…	K01159		bactNOG[38]	05NHU@bactNOG,0GDVE@delNOG,0I3HH@eproNOG,16QC7@proNOG,COG0817@NOG	05NHU|3.59488924566e-54|186.974075317	L	Nuclease that resolves Holliday junction intermediates in genetic recombination. Cleaves the cruciform structure in supercoiled DNA by nicking to strands with the same polarity at sites symmetrically opposed at the junction in the homologous arms and leaves a 5'-terminal phosphate and a 3'-terminal hydroxyl group (By similarity)
gene453	50S ribosomal protein L34; CHH_RS02355	NO HITS IN EGGNOG	NO HITS IN EGGNOG	NO HITS IN EGGNOG	NO HITS IN EGGNOG	NO HITS IN EGGNOG	NO HITS IN EGGNOG	NO HITS IN EGGNOG	NO HITS IN EGGNOG	NO HITS IN EGGNOG	NO HITS IN EGGNOG	NO HITS IN EGGNOG	NO HITS IN EGGNOG
